# Supplementary material for: Population differences of chromosome 22q11.2 duplication structure predispose differentially to microdeletion and inversion
Source: Nat Commun. 2026 Apr 18;17:3701. doi: 10.1038/s41467-026-71905-y (PMC13103302; doi:10.1038/s41467-026-71905-y)
Supplement: Supplementary file 3 — Supplementary Data 1 [file 41467_2026_71905_MOESM3_ESM.xlsx]

## Sheet: Supplementary Data 1
Supplementary Data 1
Assembly validation using long-read datasets and HPRC2 (release 2) assemblies
Sample_ID	Assembly source	NucFreq validation	HPRC2 support	Putative assembly error	LCRA singleton structure	LCRA singleton valid by HPRC2		Legend:
NA19129_1	HGSVC	YES			YES			Sample_ID - Sample and haplotype ID, '_1' - haplotype 1 and '_2' - haplotype2.
NA19129_2	HGSVC	YES						Assembly source - Either 'HGSVC' for assemblies obtained from Logsdon et al. 2025 or 'HPRC1' for assemblies obtained from Liao et al. 2023 (release 1). ‘INV’ marks samples that carry AD inversion and ‘Clinical’ marks patient data.
NA19331_1	HGSVC	YES			YES			NucFreq validation - Marked 'YES' if the given assembly passes NucFreq validation.
NA19331_2	HGSVC	YES			YES			HPRC2 support - Marked 'YES' if the given assembly matches corresponding HPRC2 assembly with >=99.99% identity (only 35 haplotypes was tested).
NA20355_1	HGSVC	YES			YES			Putative assembly error – Marks haplotypes with a putative misorientation in the distal part of LCRD.
NA20355_2	HGSVC	YES			YES			LCRA singleton structure - Marked 'Yes' if a given LCRA structure was observed only once among 135 haplotypes.
NA21487_1	HGSVC	YES						LCRA singleton valid by HPRC2 - Marked 'YES' if a given singleton LRCA structure was observed among HPRC2 (release 2) assemblies.
HG00096_2	HGSVC	YES
HG00171_1	HGSVC	YES			YES	YES
HG00171_2	HGSVC	YES			YES	YES
HG00268_1	HGSVC	YES			YES			References:
HG00268_2	HGSVC	YES			YES			Liao, W.-W. et al. A draft human pangenome reference. Nature 617, 312–324 (2023).
HG00358_1	HGSVC	YES						Logsdon, G. A. et al. Complex genetic variation in nearly complete human genomes. Nature 644, 430–441 (2025).
HG00358_2	HGSVC	YES
HG00512_2	HGSVC	YES
HG00513_1	HGSVC	YES			YES
HG00513_2	HGSVC	YES
HG00731_1	HGSVC	YES
HG00731_2	HGSVC	YES
HG00733_1	HGSVC	YES
HG00733_2	HGSVC	YES
HG00864_1	HGSVC	YES
HG01114_1	HGSVC	YES			YES
HG01352_1	HGSVC	YES
HG01352_2	HGSVC	YES
HG01505_1	HGSVC	YES
HG01505_2	HGSVC	YES
HG01573_1	HGSVC	YES
HG01573_2	HGSVC	YES
HG01596_1	HGSVC	YES
HG01890_1	HGSVC	YES
HG01890_2	HGSVC	YES			YES
HG02011_1	HGSVC	YES
HG02011_2	HGSVC	YES
HG02018_1	HGSVC	YES
HG02018_2	HGSVC	YES
HG02059_1	HGSVC	YES
HG02059_2	HGSVC	YES
HG02106_1	HGSVC	YES
HG02106_2	HGSVC	YES
HG02282_1	HGSVC	YES
HG02282_2	HGSVC	YES			YES	YES
HG02492_1	HGSVC	YES
HG02492_2	HGSVC	YES
HG02587_1	HGSVC	YES			YES
HG02666_1	HGSVC	YES
HG02666_2	HGSVC	YES
HG02769_2	HGSVC	YES
HG02953_1	HGSVC	YES
HG02953_2	HGSVC	YES			YES
HG03009_1	HGSVC	YES			YES
HG03009_2	HGSVC	YES
HG03065_1	HGSVC	YES			YES
HG03065_2	HGSVC	YES
HG03248_1	HGSVC	YES			YES
HG03248_2	HGSVC	YES			YES
HG03371_1	HGSVC	YES			YES	YES
HG03371_2	HGSVC	YES			YES	YES
HG03452_1	HGSVC	YES
HG03452_2	HGSVC	YES
HG03456_1	HGSVC	YES			YES
HG03456_2	HGSVC	YES
HG03683_1	HGSVC	YES			YES	YES
HG03683_2	HGSVC	YES
HG03732_1	HGSVC	YES			YES	YES
HG03732_2	HGSVC	YES
HG03807_1	HGSVC	YES
HG03807_2	HGSVC	YES			YES	YES
HG04217_1	HGSVC	YES			YES	YES
HG04217_2	HGSVC	YES
NA12329_1	HGSVC	YES
NA12329_2	HGSVC	YES
NA18534_1	HGSVC	YES
NA18534_2	HGSVC	YES
NA18939_1	HGSVC	YES
NA18939_2	HGSVC	YES
NA19238_2	HGSVC	YES
NA19239_1	HGSVC	YES
NA19239_2	HGSVC	YES			YES	YES
NA19240_2	HGSVC	YES
NA19317_1	HGSVC	YES			YES
NA19317_2	HGSVC	YES
NA19384_1	HGSVC	YES			YES
NA19384_2	HGSVC	YES			YES	YES
NA19650_1	HGSVC	YES			YES
NA19650_2	HGSVC	YES
NA19705_1	HGSVC	YES
NA19705_2	HGSVC	YES
NA19836_1	HGSVC	YES			YES
NA19983_2	HGSVC	YES			YES	YES
NA20509_1	HGSVC	YES			YES
NA20509_2	HGSVC	YES			YES
NA20847_1	HGSVC	YES
NA20847_2	HGSVC	YES
NA24385_1	HGSVC	YES			YES
NA24385_2	HGSVC	YES			YES	YES
HG005_1	HPRC1	YES	YES
HG005_2	HPRC1	YES	YES		YES	YES
HG00621_2	HPRC1	YES	YES
HG00735_1	HPRC1	YES	YES
HG00735_2	HPRC1	YES	YES
HG00741_1	HPRC1	YES	YES		YES	YES
HG00741_2	HPRC1	YES	YES
HG01071_2	HPRC1	YES		Distal LCRD inversion
HG01106_1	HPRC1	YES	YES		YES	YES
HG01106_2	HPRC1	YES	YES
HG01258_1	HPRC1	YES		Distal LCRD inversion
HG01258_2	HPRC1	YES	YES
HG01361_1	HPRC1	YES	YES
HG01891_1	HPRC1	YES		Distal LCRD inversion
HG01891_2	HPRC1	YES	YES
HG01928_1	HPRC1	YES	YES
HG01928_2	HPRC1	YES	YES
HG01952_1	HPRC1	YES	YES
HG01978_1	HPRC1	YES	YES
HG02080_1	HPRC1	YES	YES
HG02080_2	HPRC1	YES	YES
HG02148_1	HPRC1	YES	YES
HG02148_2	HPRC1	YES
HG02257_1	HPRC1	YES	YES		YES	YES
HG02257_2	HPRC1	YES	YES		YES	YES
HG02486_1	HPRC1	YES	YES
HG02486_2	HPRC1	YES	YES
HG02559_1	HPRC1	YES	YES
HG02559_2	HPRC1	YES	YES		YES	YES
HG02622_1	HPRC1	YES	YES
HG02886_2	HPRC1	YES	YES
HG03098_2	HPRC1	YES		Distal LCRD inversion	YES	YES
HG03516_1	HPRC1	YES		Distal LCRD inversion	YES	YES
HG03516_2	HPRC1	YES	YES		YES	YES
NA18906_1	HPRC1	YES	YES
HG01888_1	INV	YES
HG01888_2	INV	YES
HG03471_1	INV	YES			YES	YES
HG03471_2	INV	YES
AD009-father_1	Clinical	YES
AD009-father_2	Clinical	YES
AD009-proband_1	Clinical	YES
AD009-proband_2	Clinical	YES
AD010-father_1	Clinical	YES
AD010-father_2	Clinical	YES
AD010-proband_1	Clinical	YES
AD010-proband_2	Clinical	YES
AD013-mother_1	Clinical	YES
AD013-mother_2	Clinical	YES
AD013-proband_1	Clinical	YES
AD013-proband_2	Clinical	YES
NA10384-mother_1	Clinical	YES
NA10384-mother_2	Clinical	YES
NA10382-proband_1	Clinical	YES
NA10382-proband_2	Clinical	YES
