# Supplementary material for: Population differences of chromosome 22q11.2 duplication structure predispose differentially to microdeletion and inversion
Source: Nat Commun. 2026 Apr 18;17:3701. doi: 10.1038/s41467-026-71905-y (PMC13103302; doi:10.1038/s41467-026-71905-y)
Supplement: Supplementary file 4 — Supplementary Data 2 [file 41467_2026_71905_MOESM4_ESM.xlsx]

## Sheet: Supplementary Data 2
Supplementary Data 2
Assembly validation using published fiber-FISH and optical genome mapping data
ID	LCRA group ID	Group count	LCRA size (bp)	Conform to fiber-FISH and/or optical genome mapping
NA19705_2	1	3	149567	Yes		Legend:
NA20847_2	2	3	228001	Yes		ID - Sample and haplotype ID, '_1' - haplotype 1 and '_2' - haplotype2.
NA19239_2	3	1	334351	First cyan block inverted		LCRA group ID - Unique LCRA structure as marked in Figure 2c.
HG02059_2	4	31	335996	Yes		Group count - Number of times given LCRA structure was observed among 135 haplotypes.
NA19705_1	5	11	335999	Yes		LCRA size (bp) - Size in base pairs for each LCRA structure.
HG01890_1	6	2	344111	First cyan block inverted		Conform to fiber-FISH and/or optical genome mapping - This column contains either a "yes" if the assembly matches haplotypes (structure) defined by fiber-FISH and/or optical genome mapping by Demaerel et al. (2019), or states what the differences are between the assembly haplotype and previously described haplotypes.
HG03807_2	7	1	415374	Yes
HG02282_1	8	2	416724	First cyan block inverted; New order of known blocks		References:
NA19836_1	9	1	420259	New order of known blocks		Demaerel, W. et al. The 22q11 low copy repeats are characterized by unprecedented size and structural variability. Genome Res. 29, 1389–1401 (2019).
HG03732_2	10	2	507334	New order of known blocks
HG02282_2	11	1	516961	First cyan block inverted
HG03683_2	12	2	517686	Yes
HG02011_1	13	6	519088	Yes
HG01888_2	13*			One probe partially present in blue block
HG02257_2	14	1	519800	One probe partially present in blue block
HG01106_1	15	1	521005	Yes
HG02011_2	16	3	524513	First cyan block inverted
NA19384_2	17	1	524840	First cyan block inverted
HG00733_2	18	3	527266	Yes
HG005_2	19	1	528524	First cyan block inverted
NA19331_1	20	1	597706	New repeat unit
HG02587_1	21	1	599627	First cyan block inverted
HG04217_1	22	1	702372	Yes
HG03371_1	23	1	705722	First cyan block inverted
HG01891_2	24	9	706479	Yes
HG00731_1	25	3	709571	Yes
HG03371_2	26	1	709759	First cyan block inverted
NA19983_2	27	1	710604	Yes
NA19240_2	28	2	713304	Yes
NA24385_1	29	1	716083	Yes
HG02486_1	30	2	716266	Yes
HG00268_1	31	1	719863	First cyan block inverted
HG02080_1	32	2	721346	Yes
HG03098_2	33	1	788203	New order of known blocks
HG00741_1	34	1	882656	Yes
NA19650_1	35	1	884145	Yes
HG03471_1	36	1	887306	Yes
HG03516_2	37	1	887568	New order of known blocks
HG00513_1	38	1	892283	First cyan block inverted
HG00171_2	39	1	893192	Yes
HG03456_1	40	1	893443	Yes
NA24385_2	41	1	894242	Yes
HG00171_1	42	1	895922	Yes
NA20355_1	43	1	898040	Yes
NA20509_2	44	1	898444	Yes
HG03248_1	45	1	898715	Yes
HG00268_2	46	1	903460	Yes
HG03732_1	47	1	905598	Yes
HG03065_1	48	1	906893	First cyan block inverted
NA19384_1	49	1	909535	First cyan block inverted
NA19317_1	50	1	975531	First cyan block inverted; New order of known blocks
NA19331_2	51	1	1077249	Yes
HG01890_2	52	1	1080833	Yes
HG03683_1	53	1	1082201	Yes
HG01114_1	54	1	1087830	Yes
HG03516_1	55	1	1093903	Yes
HG03009_1	56	1	1095493	Yes
HG02953_2	57	1	1107240	Yes
HG02559_2	58	1	1169927	Yes
HG03248_2	59	1	1182338	Yes
NA20355_2	60	1	1265197	Yes
HG02257_1	61	1	1287155	Yes
NA20509_1	62	1	1543246	Yes
NA19129_1	63	1	2013975	Yes
