# Supplementary material for: Population differences of chromosome 22q11.2 duplication structure predispose differentially to microdeletion and inversion
Source: Nat Commun. 2026 Apr 18;17:3701. doi: 10.1038/s41467-026-71905-y (PMC13103302; doi:10.1038/s41467-026-71905-y)
Supplement: Supplementary file 5 — Supplementary Data 3 [file 41467_2026_71905_MOESM5_ESM.xlsx]

## Sheet: Supplementary Data 3
Supplementary Data 3
Large-scale inversions at chromosome 22q11.2
Inversion type	Size (bp)	Sample ID	Genotype	Haplotype	Ancestry	1KG population label	Inversion supported by	Inherited	# of carriers	Genotyped carriers	Total unique samples (AFR-AMR/Other)	Note	Source	Note		Legend:
A-D	2482985	HG01888	HET	ASM - H1	AFR	ACB; African Caribbean in Barbados	Assembly, Strand-seq	yes; 5 transmissions	8	NA18872, NA19154, NA19223, HG01103, HG01883, HG02563, HG02611, HG03112	546; 256/290	Independent event	This paper diversity panel			HET - heterozygous inversion
A-D	2479222	NA19315	HET	ASM - H2	AFR	LWK; Luhya in Webuye	Assembly, Strand-seq		0		546; 256/290	Independent event	This paper diversity panel			ASM - assembly-resolved inversion
A-D	~2,230,000	HG01947	HET	SSQ - H1	AMR	PEL; Peruvian in Lima	Strand-seq pools		0		546; 256/290	Independent event	This paper diversity panel			SSQ - inversion detected using Strand-seq
A-D	~2,230,000	HG01489	HET	SSQ - H1	AMR	CLM; Colombian in Medellin	Strand-seq pools	yes, 1 transmission	0		546; 256/290	Independent event	This paper diversity panel			Ancestry – 1KG ancestry label (AFR - African, AMR - American, EUR - European, EAS - East Asian, and SAS – Southeast Asian)
A-D	~2,230,000	HG02611	HET	SSQ - H1	AFR	GWD; Gambian in Western Division	Strand-seq pools		0		546; 256/290	Carrier of HG01888 inversion	This paper diversity panel	Carrier of HG01888 inverted haplotype
A-D	~2,230,000	HG03112	HET	SSQ - H2	AFR	ESN; Esan in Nigeria	Strand-seq pools		0		546; 256/290	Carrier of HG01888 inversion	This paper diversity panel	Carrier of HG01888 inverted haplotype
A-D	2656046	HG03239	HET	ASM - H1	SAS	PJL; Punjabi in Lahore	Assembly		0		546; 256/290	Independent event	HPRC2 (BioProject ID: PRJNA730823)
B-D	1045809	HG03471	HET	ASM - H2	AFR	MSL; Mende in Sierra Leone	Assembly	yes, 1 transmission	0		546; 256/290	Novel	This paper diversity panel
A-B	~1,343,000	HG01695	HET	SSQ - H1	EUR	IBS; Iberian populations in Spain	Strand-seq pools		0		546; 256/290	Novel	This paper diversity panel
A-B	1533551	HG01175	HET	ASM - H1	AMR	PUR; Puerto Rican in Puerto Rico	Assembly	yes, 1 transmission	1	HG01074	546; 256/290	Novel	HPRC2 (BioProject ID: PRJNA730823)
C-D	443690	HG03139	HET	ASM - H1	AFR	ESN; Esan in Nigeria	Assembly		0		546; 256/290	Novel	HPRC2 (BioProject ID: PRJNA730823)
D-H	3492675	NA20129	HET	ASM - H1	AFR	ASW; African Ancestry in Southwest US	Assembly		0		546; 256/290	Novel	HPRC2 (BioProject ID: PRJNA730823)
