# Supplementary material for: Population differences of chromosome 22q11.2 duplication structure predispose differentially to microdeletion and inversion
Source: Nat Commun. 2026 Apr 18;17:3701. doi: 10.1038/s41467-026-71905-y (PMC13103302; doi:10.1038/s41467-026-71905-y)
Supplement: Supplementary file 6 — Supplementary Data 4 [file 41467_2026_71905_MOESM6_ESM.xlsx]

## Sheet: Supplementary Data 4
Supplementary Data 4
Inverted duplications within LCRA and D at chromosome 22q11.2
Reference haplotype	start	end	Size (bp)	Inversion ID	Frequency	Location	Note
HG01890-H1_ref	858543	908229	49687	INV1	51/133	LCRA
HG01890-H1_ref	858543	1066803	208261	INV3	44/133	LCRA
HG01890-H1_ref	927464	1066803	139340	INV7	53/133	LCRA
HG01890-H1_ref	1202837	1215089	12253	INV9	7/133	LCRA	only in African ancestry
HG01890-H1_ref	3305398	3494272	188875	INV10	8/133	LCRD	only in African ancestry
HG01890-H1_ref	3572507	3763259	190753	INV14	48/133	LCRD
