# Supplementary material for: Population differences of chromosome 22q11.2 duplication structure predispose differentially to microdeletion and inversion
Source: Nat Commun. 2026 Apr 18;17:3701. doi: 10.1038/s41467-026-71905-y (PMC13103302; doi:10.1038/s41467-026-71905-y)
Supplement: Supplementary file 7 — Supplementary Data 5 [file 41467_2026_71905_MOESM7_ESM.xlsx]

## Sheet: Supplementary Data 5
Supplementary Data 5
Definition of predisposed and protected samples based on interchromosomal interactions between LCRA and D at 22q11.2
Sample_ID	Ancestry	n_forward_pairs	n_reverse_pairs	fraction_forward_pairs	fraction_reverse_pairs	Deletion_predisposition_label		Legend:
HG00232	EUR	5	1	0.833333	0.166667	Predisposed		Sample_ID – 1KG sample label
HG005	EAS	3	NA	1	NA	Predisposed		Ancestry – 1KG ancestry label (AFR - African, AMR - American, EUR - European, EAS - East Asian, and SAS – Southeast Asian)
HG00658	EAS	3	1	0.75	0.25	Predisposed		n_forward_pairs – number of LCRA-to-D pairs of 105 kbp repeat unit in forward (direct) orientation
HG00673	EAS	2	NA	1	NA	Predisposed		n_reverse_pairs – number of LCRA-to-D pairs of 105 kbp repeat unit in reverse (inverted) orientation
HG00706	EAS	2	NA	1	NA	Predisposed		fraction_forward_pairs – fraction of LCRA-to-D pairs of 105 kbp repeat unit in forward (direct) orientation
HG00741	AMR	3	1	0.75	0.25	Predisposed		fraction_reverse_pairs – fraction of LCRA-to-D pairs of 105 kbp repeat unit in reverse (inverted) orientation
HG01352	AMR	2	NA	1	NA	Predisposed		Deletion_predisposition_label – Predisposition label defined based on the fraction of reverse and forward oriented 105 kbp repeat units (see Methods)
HG01361	AMR	3	1	0.75	0.25	Predisposed
HG01928	AMR	2	NA	1	NA	Predisposed
HG01943	AMR	2	NA	1	NA	Predisposed
HG02015	EAS	2	NA	1	NA	Predisposed
HG02018	EAS	1	NA	1	NA	Predisposed
HG02056	EAS	3	1	0.75	0.25	Predisposed
HG02071	EAS	3	1	0.75	0.25	Predisposed
HG02106	AMR	2	NA	1	NA	Predisposed
HG02129	EAS	2	NA	1	NA	Predisposed
HG02135	EAS	2	NA	1	NA	Predisposed
HG02148	AMR	2	NA	1	NA	Predisposed
HG02178	EAS	2	NA	1	NA	Predisposed
HG02293	AMR	1	NA	1	NA	Predisposed
HG02451	AFR	3	NA	1	NA	Predisposed
HG02572	AFR	4	1	0.8	0.2	Predisposed
HG02698	SAS	3	1	0.75	0.25	Predisposed
HG03710	SAS	3	1	0.75	0.25	Predisposed
HG03874	SAS	3	1	0.75	0.25	Predisposed
HG03942	SAS	2	NA	1	NA	Predisposed
HG04217	SAS	3	1	0.75	0.25	Predisposed
NA18534	EAS	2	NA	1	NA	Predisposed
NA18939	EAS	2	NA	1	NA	Predisposed
NA18943	EAS	2	NA	1	NA	Predisposed
NA18948	EAS	3	NA	1	NA	Predisposed
NA18952	EAS	2	NA	1	NA	Predisposed
NA18959	EAS	3	1	0.75	0.25	Predisposed
NA18960	EAS	2	NA	1	NA	Predisposed
NA18974	EAS	3	1	0.75	0.25	Predisposed
NA18976	EAS	2	NA	1	NA	Predisposed
NA18983	EAS	3	NA	1	NA	Predisposed
NA19650	AMR	3	1	0.75	0.25	Predisposed
NA20905	SAS	3	1	0.75	0.25	Predisposed
NA19331	AFR	1	3	0.25	0.75	Protected
HG00099	EUR	1	3	0.25	0.75	Protected
HG00128	EUR	1	5	0.166667	0.833333	Protected
HG00133	EUR	NA	1	NA	1	Protected
HG00235	EUR	1	4	0.2	0.8	Protected
HG00268	EUR	1	5	0.166667	0.833333	Protected
HG00272	EUR	1	3	0.25	0.75	Protected
HG00321	EUR	1	4	0.2	0.8	Protected
HG00358	EUR	NA	3	NA	1	Protected
HG00738	AMR	NA	2	NA	1	Protected
HG01261	AMR	1	4	0.2	0.8	Protected
HG01505	EUR	NA	1	NA	1	Protected
HG02011	AFR	1	3	0.25	0.75	Protected
HG02145	AFR	1	3	0.25	0.75	Protected
HG02257	AFR	2	6	0.25	0.75	Protected
HG02273	AMR	NA	1	NA	1	Protected
HG02282	AFR	NA	3	NA	1	Protected
HG02602	SAS	NA	2	NA	1	Protected
HG02668	AFR	1	3	0.25	0.75	Protected
HG02738	SAS	2	6	0.25	0.75	Protected
HG02922	AFR	1	4	0.2	0.8	Protected
HG03041	AFR	1	4	0.2	0.8	Protected
HG03098	AFR	1	4	0.2	0.8	Protected
HG03130	AFR	1	5	0.166667	0.833333	Protected
HG03225	AFR	NA	4	NA	1	Protected
HG03248	AFR	1	8	0.111111	0.888889	Protected
HG03371	AFR	1	5	0.166667	0.833333	Protected
HG03452	AFR	NA	2	NA	1	Protected
HG03456	AFR	1	3	0.25	0.75	Protected
HG03470	AFR	1	3	0.25	0.75	Protected
HG03654	SAS	2	6	0.25	0.75	Protected
NA18505	AFR	1	3	0.25	0.75	Protected
NA18508	AFR	1	6	0.142857	0.857143	Protected
NA18906	AFR	NA	2	NA	1	Protected
NA19338	AFR	1	5	0.166667	0.833333	Protected
NA19468	AFR	1	3	0.25	0.75	Protected
NA19705	AFR	NA	1	NA	1	Protected
