# Supplementary material for: Population differences of chromosome 22q11.2 duplication structure predispose differentially to microdeletion and inversion
Source: Nat Commun. 2026 Apr 18;17:3701. doi: 10.1038/s41467-026-71905-y (PMC13103302; doi:10.1038/s41467-026-71905-y)
Supplement: Supplementary file 8 — Supplementary Data 6 [file 41467_2026_71905_MOESM8_ESM.xlsx]

## Sheet: Supplementary Data 6
Supplementary Data 6
22q11.2DS breakpoint locations within four families analyzed in this study
Family ID	Sample ID	Sex	Label	Breakpoint location within the 105 kbp SD repeat unit
				start	end
AD009	AD009	Female	proband	77401	77500
AD009	AD009	Male	transmitting parent	NA	NA
AD010	AD010	Male	proband	31580	31679
AD010	AD010	Male	transmitting parent	NA	NA
AD013	AD013	Female	proband	51909	54211
AD013	AD013	Female	transmitting parent	NA	NA
Coriell trio	NA10382	Male	proband	76482	77631
Coriell trio	NA10383	Male		NA	NA
Coriell trio	NA10384	Female	transmitting parent	NA	NA
