# Supplementary material for: Population differences of chromosome 22q11.2 duplication structure predispose differentially to microdeletion and inversion
Source: Nat Commun. 2026 Apr 18;17:3701. doi: 10.1038/s41467-026-71905-y (PMC13103302; doi:10.1038/s41467-026-71905-y)
Supplement: Supplementary file 9 — Supplementary Data 7 [file 41467_2026_71905_MOESM9_ESM.xlsx]

## Sheet: Supplementary Data 7
Supplementary Data 7
Assembly statistics for samples sequenced and assembled in this study
Info	Family_ID	Sample_Info	Sample_ID	Haplotype	Assembler	N_contigs	N50 (Mbp)	AUN (Mbp)
Clinical sample	Coriell_trio	proband	NA10382-H1	H1	hifiasm_v0.25.0	359	134.08	134.68
Clinical sample	Coriell_trio	proband	NA10382-H2	H2	hifiasm_v0.25.0	119	103.43	98.6
Clinical sample	Coriell_trio	father	NA10383-H1	H1	hifiasm_v0.19.5	342	102.76	106.13
Clinical sample	Coriell_trio	father	NA10383-H2	H2	hifiasm_v0.19.5	111	102.56	107.06
Clinical sample	Coriell_trio	mother	NA10384-H1	H1	hifiasm_v0.19.5	359	88.98	90.33
Clinical sample	Coriell_trio	mother	NA10384-H2	H2	hifiasm_v0.19.5	164	88.92	89.25
Clinical sample	AD009	father	Clinical	H1	hifiasm_v0.19.5	188	96.15	109.13
Clinical sample	AD009	father	Clinical	H2	hifiasm_v0.19.5	143	99.21	99.1
Clinical sample	AD009	proband	Clinical	H1	hifiasm_v0.19.5	140	103.88	108.76
Clinical sample	AD009	proband	Clinical	H2	hifiasm_v0.19.5	113	94.17	87.41
Clinical sample	AD010	father	Clinical	H1	hifiasm_v0.19.5	180	104.8	97.68
Clinical sample	AD010	father	Clinical	H2	hifiasm_v0.19.5	141	109.45	112.71
Clinical sample	AD010	proband	Clinical	H1	hifiasm_v0.19.5	149	133.02	121.91
Clinical sample	AD010	proband	Clinical	H2	hifiasm_v0.19.5	141	92.7	86.76
Clinical sample	AD013	father	Clinical	H1	hifiasm_v0.24.0	69	154.86	145.67
Clinical sample	AD013	father	Clinical	H2	hifiasm_v0.24.0	75	132.47	124.78
Clinical sample	AD013	proband	Clinical	H1	hifiasm_v0.24.0	115	123.52	124.24
Clinical sample	AD013	proband	Clinical	H2	hifiasm_v0.24.0	110	104.8	109.51
LCRA-D inversion carrier	NA	NA	HG01888	H1	hifiasm_v0.16.1	1913	78.47	74.19
LCRA-D inversion carrier	NA	NA	HG01888	H2	hifiasm_v0.16.1	603	62.86	62.91
LCRA-D inversion carrier	NA	NA	NA19315	H1	hifiasm_v0.19.5	518	91.33	91.73
LCRA-D inversion carrier	NA	NA	NA19315	H2	hifiasm_v0.19.5	190	82.91	80.37
