# Supplementary material for: Population differences of chromosome 22q11.2 duplication structure predispose differentially to microdeletion and inversion
Source: Nat Commun. 2026 Apr 18;17:3701. doi: 10.1038/s41467-026-71905-y (PMC13103302; doi:10.1038/s41467-026-71905-y)
Supplement: Supplementary file 10 — Supplementary Data 8 [file 41467_2026_71905_MOESM10_ESM.xlsx]

## Sheet: Supplementary Data 8
Supplementary Data 8
Long-read statistics for samples sequenced in this study
Sample_ID	Sample_Info	HiFi_coverage (X)	HiFi_read N50 (kbp)	ONT_coverage (X)	ONT_read N50 (kbp)
NA10382	proband	39.68	17.04	79.22	55.27
NA10383	father	44.16	19.52	31.57	73.47
NA10384	mother	26.71	19.55	31.52	76.556
Clinical	AD009-father	31.68	19.92	58.8	111
Clinical	AD009-proband	32.81	19.24	57.38	105.57
Clinical	AD010-father	34.47	17.51	76.77	102.41
Clinical	AD010-proband	35.4	20.45	60.84	140.73
Clinical	AD013-mother	31.12	21.5	37.49	103.54
Clinical	AD013-proband	30.44	19.7	40.08	102.29
HG01888	male	42.56	20.41	NA	NA
NA19315	female	31.61	16.34	29.63	113.16
