# Supplementary material for: Population differences of chromosome 22q11.2 duplication structure predispose differentially to microdeletion and inversion
Source: Nat Commun. 2026 Apr 18;17:3701. doi: 10.1038/s41467-026-71905-y (PMC13103302; doi:10.1038/s41467-026-71905-y)
Supplement: Supplementary file 11 — Supplementary Data 9 [file 41467_2026_71905_MOESM11_ESM.xlsx]

## Sheet: Supplementary Data 9
Supplementary Data 9
Defined SD block boundaries in T2T-CHM13 used in this study
chromosome	start	end	width	SD (LCR) block ID
chr22	18846123	19410825	564703	A
chr22	20643128	20766966	123839	B
chr22	21076285	21146770	70486	C
chr22	21520158	21976302	456145	D
chr22	22663296	22742024	78729	E
