# Supplementary material for: Population differences of chromosome 22q11.2 duplication structure predispose differentially to microdeletion and inversion
Source: Nat Commun. 2026 Apr 18;17:3701. doi: 10.1038/s41467-026-71905-y (PMC13103302; doi:10.1038/s41467-026-71905-y)
Supplement: Supplementary file 14 — Source Data [file 41467_2026_71905_MOESM14_ESM.zip]

Archive with 9 entries (9 files):
- Fig1d.tsv
- Fig2a.tsv
- Fig2b.tsv
- Fig2c_barplot.tsv
- Fig2c_hors.tsv
- Fig2c_inset.tsv
- Fig3b.tsv
- Fig5b.tsv
- Fig6b.tsv
