# Supplementary material for: Population differences of chromosome 22q11.2 duplication structure predispose differentially to microdeletion and inversion
Source: Nat Commun. 2026 Apr 18;17:3701. doi: 10.1038/s41467-026-71905-y (PMC13103302; doi:10.1038/s41467-026-71905-y)
Supplement: Supplementary file 14 — Source Data [file 41467_2026_71905_MOESM14_ESM.zip › Fig1d.tsv]

ID	duplicon.size	fasta.size	sample.id	num.id	superpop	variable	value
GM19129_1	2687425	6541170	GM19129	19129	AFR	unique.basepairs	3853745
GM19129_1	2687425	6541170	GM19129	19129	AFR	duplicated.basepairs	2687425
NA20509_1	2253759	6056989	NA20509	20509	EUR	unique.basepairs	3803230
NA20509_1	2253759	6056989	NA20509	20509	EUR	duplicated.basepairs	2253759
HG02559_2	2136515	5930380	HG02559	02559	AFR	unique.basepairs	3793865
HG02559_2	2136515	5930380	HG02559	02559	AFR	duplicated.basepairs	2136515
GM20355_2	1991877	5793566	GM20355	20355	AFR	unique.basepairs	3801689
GM20355_2	1991877	5793566	GM20355	20355	AFR	duplicated.basepairs	1991877
HG02257_1	1995015	5755223	HG02257	02257	AFR	unique.basepairs	3760208
HG02257_1	1995015	5755223	HG02257	02257	AFR	duplicated.basepairs	1995015
HG03248_2	1894048	5639915	HG03248	03248	AFR	unique.basepairs	3745867
HG03248_2	1894048	5639915	HG03248	03248	AFR	duplicated.basepairs	1894048
HG01114_1	1837125	5581679	HG01114	01114	AMR	unique.basepairs	3744554
HG01114_1	1837125	5581679	HG01114	01114	AMR	duplicated.basepairs	1837125
GM19331_2	1847012	5566715	GM19331	19331	AFR	unique.basepairs	3719703
GM19331_2	1847012	5566715	GM19331	19331	AFR	duplicated.basepairs	1847012
HG02953_2	1835360	5563644	HG02953	02953	AFR	unique.basepairs	3728284
HG02953_2	1835360	5563644	HG02953	02953	AFR	duplicated.basepairs	1835360
HG01890_2	1836828	5558894	HG01890	01890	AFR	unique.basepairs	3722066
HG01890_2	1836828	5558894	HG01890	01890	AFR	duplicated.basepairs	1836828
HG03009_1	1824013	5554581	HG03009	03009	SAS	unique.basepairs	3730568
HG03009_1	1824013	5554581	HG03009	03009	SAS	duplicated.basepairs	1824013
HG03683_1	1822687	5548716	HG03683	03683	SAS	unique.basepairs	3726029
HG03683_1	1822687	5548716	HG03683	03683	SAS	duplicated.basepairs	1822687
HG03516_1	1839740	5544989	HG03516	03516	AFR	unique.basepairs	3705249
HG03516_1	1839740	5544989	HG03516	03516	AFR	duplicated.basepairs	1839740
NA19317_1	1739629	5448517	NA19317	19317	AFR	unique.basepairs	3708888
NA19317_1	1739629	5448517	NA19317	19317	AFR	duplicated.basepairs	1739629
HG00731_1	1515118	5421919	HG00731	00731	AMR	unique.basepairs	3906801
HG00731_1	1515118	5421919	HG00731	00731	AMR	duplicated.basepairs	1515118
NA20509_2	1657546	5386842	NA20509	20509	EUR	unique.basepairs	3729296
NA20509_2	1657546	5386842	NA20509	20509	EUR	duplicated.basepairs	1657546
HG00268_2	1669012	5386171	HG00268	00268	EUR	unique.basepairs	3717159
HG00268_2	1669012	5386171	HG00268	00268	EUR	duplicated.basepairs	1669012
HG03456_1	1662347	5376569	HG03456	03456	AFR	unique.basepairs	3714222
HG03456_1	1662347	5376569	HG03456	03456	AFR	duplicated.basepairs	1662347
NA24385_2	1658735	5373073	NA24385	24385	EUR	unique.basepairs	3714338
NA24385_2	1658735	5373073	NA24385	24385	EUR	duplicated.basepairs	1658735
NA19650_1	1662755	5372484	NA19650	19650	AMR	unique.basepairs	3709729
NA19650_1	1662755	5372484	NA19650	19650	AMR	duplicated.basepairs	1662755
HG00171_1	1653660	5371742	HG00171	00171	EUR	unique.basepairs	3718082
HG00171_1	1653660	5371742	HG00171	00171	EUR	duplicated.basepairs	1653660
GM20355_1	1660571	5371157	GM20355	20355	AFR	unique.basepairs	3710586
GM20355_1	1660571	5371157	GM20355	20355	AFR	duplicated.basepairs	1660571
HG00513_1	1650916	5367389	HG00513	00513	EAS	unique.basepairs	3716473
HG00513_1	1650916	5367389	HG00513	00513	EAS	duplicated.basepairs	1650916
NA19384_1	1658167	5366861	NA19384	19384	AFR	unique.basepairs	3708694
NA19384_1	1658167	5366861	NA19384	19384	AFR	duplicated.basepairs	1658167
HG03248_1	1648090	5361812	HG03248	03248	AFR	unique.basepairs	3713722
HG03248_1	1648090	5361812	HG03248	03248	AFR	duplicated.basepairs	1648090
HG00741_1	1660357	5360373	HG00741	00741	AMR	unique.basepairs	3700016
HG00741_1	1660357	5360373	HG00741	00741	AMR	duplicated.basepairs	1660357
HG03732_1	1656773	5359754	HG03732	03732	SAS	unique.basepairs	3702981
HG03732_1	1656773	5359754	HG03732	03732	SAS	duplicated.basepairs	1656773
HG00171_2	1659185	5355323	HG00171	00171	EUR	unique.basepairs	3696138
HG00171_2	1659185	5355323	HG00171	00171	EUR	duplicated.basepairs	1659185
HG03471_vrk1.0_1	1652275	5355233	HG03471	03471	AFR	unique.basepairs	3702958
HG03471_vrk1.0_1	1652275	5355233	HG03471	03471	AFR	duplicated.basepairs	1652275
HG03065_1	1649568	5353349	HG03065	03065	AFR	unique.basepairs	3703781
HG03065_1	1649568	5353349	HG03065	03065	AFR	duplicated.basepairs	1649568
HG03516_2	1665728	5349546	HG03516	03516	AFR	unique.basepairs	3683818
HG03516_2	1665728	5349546	HG03516	03516	AFR	duplicated.basepairs	1665728
HG03098_2	1590628	5268690	HG03098	03098	AFR	unique.basepairs	3678062
HG03098_2	1590628	5268690	HG03098	03098	AFR	duplicated.basepairs	1590628
HG00268_1	1491481	5187486	HG00268	00268	EUR	unique.basepairs	3696005
HG00268_1	1491481	5187486	HG00268	00268	EUR	duplicated.basepairs	1491481
HG01978_1	1496211	5187361	HG01978	01978	AMR	unique.basepairs	3691150
HG01978_1	1496211	5187361	HG01978	01978	AMR	duplicated.basepairs	1496211
HG02059_1	1501963	5186431	HG02059	02059	EAS	unique.basepairs	3684468
HG02059_1	1501963	5186431	HG02059	02059	EAS	duplicated.basepairs	1501963
HG04217_1	1480769	5186336	HG04217	04217	SAS	unique.basepairs	3705567
HG04217_1	1480769	5186336	HG04217	04217	SAS	duplicated.basepairs	1480769
HG03371_1	1488207	5185938	HG03371	03371	AFR	unique.basepairs	3697731
HG03371_1	1488207	5185938	HG03371	03371	AFR	duplicated.basepairs	1488207
HG02080_1	1494878	5185675	HG02080	02080	EAS	unique.basepairs	3690797
HG02080_1	1494878	5185675	HG02080	02080	EAS	duplicated.basepairs	1494878
HG01891_2	1498483	5181857	HG01891	01891	AFR	unique.basepairs	3683374
HG01891_2	1498483	5181857	HG01891	01891	AFR	duplicated.basepairs	1498483
HG00735_1	1485464	5180529	HG00735	00735	AMR	unique.basepairs	3695065
HG00735_1	1485464	5180529	HG00735	00735	AMR	duplicated.basepairs	1485464
NA24385_1	1493818	5179907	NA24385	24385	EUR	unique.basepairs	3686089
NA24385_1	1493818	5179907	NA24385	24385	EUR	duplicated.basepairs	1493818
NA19983_2	1483917	5179890	NA19983	19983	AFR	unique.basepairs	3695973
NA19983_2	1483917	5179890	NA19983	19983	AFR	duplicated.basepairs	1483917
HG02622_1	1503748	5176828	HG02622	02622	AFR	unique.basepairs	3673080
HG02622_1	1503748	5176828	HG02622	02622	AFR	duplicated.basepairs	1503748
HG01596_1	1488589	5175736	HG01596	01596	EAS	unique.basepairs	3687147
HG01596_1	1488589	5175736	HG01596	01596	EAS	duplicated.basepairs	1488589
HG00513_2	1503684	5175158	HG00513	00513	EAS	unique.basepairs	3671474
HG00513_2	1503684	5175158	HG00513	00513	EAS	duplicated.basepairs	1503684
NA19240_2	1501920	5174382	NA19240	19240	AFR	unique.basepairs	3672462
NA19240_2	1501920	5174382	NA19240	19240	AFR	duplicated.basepairs	1501920
HG02486_2	1502350	5174162	HG02486	02486	AFR	unique.basepairs	3671812
HG02486_2	1502350	5174162	HG02486	02486	AFR	duplicated.basepairs	1502350
HG01071_2	1500905	5172838	HG01071	01071	AMR	unique.basepairs	3671933
HG01071_2	1500905	5172838	HG01071	01071	AMR	duplicated.basepairs	1500905
NA12329_2	1499920	5172837	NA12329	12329	EUR	unique.basepairs	3672917
NA12329_2	1499920	5172837	NA12329	12329	EUR	duplicated.basepairs	1499920
HG01573_2	1499709	5170764	HG01573	01573	AMR	unique.basepairs	3671055
HG01573_2	1499709	5170764	HG01573	01573	AMR	duplicated.basepairs	1499709
HG03471_vrk1.0_2	1482316	5168683	HG03471	03471	AFR	unique.basepairs	3686367
HG03471_vrk1.0_2	1482316	5168683	HG03471	03471	AFR	duplicated.basepairs	1482316
HG03065_2	1482174	5168576	HG03065	03065	AFR	unique.basepairs	3686402
HG03065_2	1482174	5168576	HG03065	03065	AFR	duplicated.basepairs	1482174
HG03009_2	1483304	5160716	HG03009	03009	SAS	unique.basepairs	3677412
HG03009_2	1483304	5160716	HG03009	03009	SAS	duplicated.basepairs	1483304
GM19129_2	1497686	5153695	GM19129	19129	AFR	unique.basepairs	3656009
GM19129_2	1497686	5153695	GM19129	19129	AFR	duplicated.basepairs	1497686
HG03371_2	1489348	5146423	HG03371	03371	AFR	unique.basepairs	3657075
HG03371_2	1489348	5146423	HG03371	03371	AFR	duplicated.basepairs	1489348
HG02486_1	1482758	5145665	HG02486	02486	AFR	unique.basepairs	3662907
HG02486_1	1482758	5145665	HG02486	02486	AFR	duplicated.basepairs	1482758
HG02587_1	1389342	5064926	HG02587	02587	AFR	unique.basepairs	3675584
HG02587_1	1389342	5064926	HG02587	02587	AFR	duplicated.basepairs	1389342
GM19331_1	1388335	5054572	GM19331	19331	AFR	unique.basepairs	3666237
GM19331_1	1388335	5054572	GM19331	19331	AFR	duplicated.basepairs	1388335
NA19317_2	1330800	5001841	NA19317	19317	AFR	unique.basepairs	3671041
NA19317_2	1330800	5001841	NA19317	19317	AFR	duplicated.basepairs	1330800
NA19238_2	1333538	5000199	NA19238	19238	AFR	unique.basepairs	3666661
NA19238_2	1333538	5000199	NA19238	19238	AFR	duplicated.basepairs	1333538
CHM13v2_1	1319360	5000001	CHM13v2	132	T2T-CHM13	unique.basepairs	3680641
CHM13v2_1	1319360	5000001	CHM13v2	132	T2T-CHM13	duplicated.basepairs	1319360
GM21487_1	1321693	4996255	GM21487	21487	AFR	unique.basepairs	3674562
GM21487_1	1321693	4996255	GM21487	21487	AFR	duplicated.basepairs	1321693
NA19384_2	1313921	4991042	NA19384	19384	AFR	unique.basepairs	3677121
NA19384_2	1313921	4991042	NA19384	19384	AFR	duplicated.basepairs	1313921
HG00733_2	1324844	4986960	HG00733	00733	AMR	unique.basepairs	3662116
HG00733_2	1324844	4986960	HG00733	00733	AMR	duplicated.basepairs	1324844
HG02886_2	1324268	4986851	HG02886	02886	AFR	unique.basepairs	3662583
HG02886_2	1324268	4986851	HG02886	02886	AFR	duplicated.basepairs	1324268
HG00358_2	1331274	4986471	HG00358	00358	EUR	unique.basepairs	3655197
HG00358_2	1331274	4986471	HG00358	00358	EUR	duplicated.basepairs	1331274
HG005_2	1326811	4986445	HG005	005	EAS	unique.basepairs	3659634
HG005_2	1326811	4986445	HG005	005	EAS	duplicated.basepairs	1326811
HG01106_1	1324149	4985744	HG01106	01106	AMR	unique.basepairs	3661595
HG01106_1	1324149	4985744	HG01106	01106	AMR	duplicated.basepairs	1324149
HG03732_2	1323305	4985439	HG03732	03732	SAS	unique.basepairs	3662134
HG03732_2	1323305	4985439	HG03732	03732	SAS	duplicated.basepairs	1323305
HG01352_2	1326558	4977690	HG01352	01352	AMR	unique.basepairs	3651132
HG01352_2	1326558	4977690	HG01352	01352	AMR	duplicated.basepairs	1326558
NA20847_1	1332892	4976271	NA20847	20847	SAS	unique.basepairs	3643379
NA20847_1	1332892	4976271	NA20847	20847	SAS	duplicated.basepairs	1332892
HG02011_1	1329148	4974920	HG02011	02011	AFR	unique.basepairs	3645772
HG02011_1	1329148	4974920	HG02011	02011	AFR	duplicated.basepairs	1329148
HG03807_1	1321575	4973064	HG03807	03807	SAS	unique.basepairs	3651489
HG03807_1	1321575	4973064	HG03807	03807	SAS	duplicated.basepairs	1321575
HG03683_2	1315127	4972462	HG03683	03683	SAS	unique.basepairs	3657335
HG03683_2	1315127	4972462	HG03683	03683	SAS	duplicated.basepairs	1315127
HG02769_2	1315911	4971957	HG02769	02769	AFR	unique.basepairs	3656046
HG02769_2	1315911	4971957	HG02769	02769	AFR	duplicated.basepairs	1315911
HG02257_2	1324652	4970414	HG02257	02257	AFR	unique.basepairs	3645762
HG02257_2	1324652	4970414	HG02257	02257	AFR	duplicated.basepairs	1324652
HG02011_2	1317893	4970179	HG02011	02011	AFR	unique.basepairs	3652286
HG02011_2	1317893	4970179	HG02011	02011	AFR	duplicated.basepairs	1317893
HG02666_1	1328441	4967999	HG02666	02666	AFR	unique.basepairs	3639558
HG02666_1	1328441	4967999	HG02666	02666	AFR	duplicated.basepairs	1328441
HG02282_2	1307480	4962227	HG02282	02282	AFR	unique.basepairs	3654747
HG02282_2	1307480	4962227	HG02282	02282	AFR	duplicated.basepairs	1307480
HG01888_2	1351977	4958929	HG01888	01888	AFR	unique.basepairs	3606952
HG01888_2	1351977	4958929	HG01888	01888	AFR	duplicated.basepairs	1351977
HG02282_1	1285195	4932865	HG02282	02282	AFR	unique.basepairs	3647670
HG02282_1	1285195	4932865	HG02282	02282	AFR	duplicated.basepairs	1285195
HG03807_2	1227245	4870798	HG03807	03807	SAS	unique.basepairs	3643553
HG03807_2	1227245	4870798	HG03807	03807	SAS	duplicated.basepairs	1227245
NA19836_1	1222537	4859728	NA19836	19836	AFR	unique.basepairs	3637191
NA19836_1	1222537	4859728	NA19836	19836	AFR	duplicated.basepairs	1222537
HG02666_2	1222990	4854598	HG02666	02666	AFR	unique.basepairs	3631608
HG02666_2	1222990	4854598	HG02666	02666	AFR	duplicated.basepairs	1222990
NA18906_1	1218753	4854005	NA18906	18906	AFR	unique.basepairs	3635252
NA18906_1	1218753	4854005	NA18906	18906	AFR	duplicated.basepairs	1218753
HG01258_1	1161186	4808316	HG01258	01258	AMR	unique.basepairs	3647130
HG01258_1	1161186	4808316	HG01258	01258	AMR	duplicated.basepairs	1161186
HG01505_1	1155334	4807174	HG01505	01505	EUR	unique.basepairs	3651840
HG01505_1	1155334	4807174	HG01505	01505	EUR	duplicated.basepairs	1155334
HG00096_2	1157956	4803732	HG00096	00096	EUR	unique.basepairs	3645776
HG00096_2	1157956	4803732	HG00096	00096	EUR	duplicated.basepairs	1157956
HG01352_1	1159384	4802662	HG01352	01352	AMR	unique.basepairs	3643278
HG01352_1	1159384	4802662	HG01352	01352	AMR	duplicated.basepairs	1159384
HG01928_2	1164235	4800484	HG01928	01928	AMR	unique.basepairs	3636249
HG01928_2	1164235	4800484	HG01928	01928	AMR	duplicated.basepairs	1164235
HG01952_1	1160847	4800369	HG01952	01952	AMR	unique.basepairs	3639522
HG01952_1	1160847	4800369	HG01952	01952	AMR	duplicated.basepairs	1160847
NA18939_2	1160203	4799072	NA18939	18939	EAS	unique.basepairs	3638869
NA18939_2	1160203	4799072	NA18939	18939	EAS	duplicated.basepairs	1160203
HG01106_2	1155966	4798586	HG01106	01106	AMR	unique.basepairs	3642620
HG01106_2	1155966	4798586	HG01106	01106	AMR	duplicated.basepairs	1155966
HG00512_2	1163217	4796857	HG00512	00512	EAS	unique.basepairs	3633640
HG00512_2	1163217	4796857	HG00512	00512	EAS	duplicated.basepairs	1163217
HG00864_1	1158298	4795500	HG00864	00864	EAS	unique.basepairs	3637202
HG00864_1	1158298	4795500	HG00864	00864	EAS	duplicated.basepairs	1158298
HG00733_1	1164512	4795272	HG00733	00733	AMR	unique.basepairs	3630760
HG00733_1	1164512	4795272	HG00733	00733	AMR	duplicated.basepairs	1164512
HG00731_2	1164439	4795267	HG00731	00731	AMR	unique.basepairs	3630828
HG00731_2	1164439	4795267	HG00731	00731	AMR	duplicated.basepairs	1164439
NA19650_2	1161148	4794193	NA19650	19650	AMR	unique.basepairs	3633045
NA19650_2	1161148	4794193	NA19650	19650	AMR	duplicated.basepairs	1161148
HG02080_2	1156462	4792249	HG02080	02080	EAS	unique.basepairs	3635787
HG02080_2	1156462	4792249	HG02080	02080	EAS	duplicated.basepairs	1156462
HG01928_1	1153917	4789569	HG01928	01928	AMR	unique.basepairs	3635652
HG01928_1	1153917	4789569	HG01928	01928	AMR	duplicated.basepairs	1153917
HG01361_1	1152141	4789322	HG01361	01361	AMR	unique.basepairs	3637181
HG01361_1	1152141	4789322	HG01361	01361	AMR	duplicated.basepairs	1152141
HG02018_2	1158226	4789054	HG02018	02018	EAS	unique.basepairs	3630828
HG02018_2	1158226	4789054	HG02018	02018	EAS	duplicated.basepairs	1158226
NA19239_1	1163270	4788520	NA19239	19239	AFR	unique.basepairs	3625250
NA19239_1	1163270	4788520	NA19239	19239	AFR	duplicated.basepairs	1163270
NA18939_1	1169930	4787703	NA18939	18939	EAS	unique.basepairs	3617773
NA18939_1	1169930	4787703	NA18939	18939	EAS	duplicated.basepairs	1169930
NA18534_1	1153664	4787274	NA18534	18534	EAS	unique.basepairs	3633610
NA18534_1	1153664	4787274	NA18534	18534	EAS	duplicated.basepairs	1153664
HG01891_1	1159792	4787262	HG01891	01891	AFR	unique.basepairs	3627470
HG01891_1	1159792	4787262	HG01891	01891	AFR	duplicated.basepairs	1159792
HG01890_1	1160212	4787155	HG01890	01890	AFR	unique.basepairs	3626943
HG01890_1	1160212	4787155	HG01890	01890	AFR	duplicated.basepairs	1160212
HG00735_2	1155511	4785960	HG00735	00735	AMR	unique.basepairs	3630449
HG00735_2	1155511	4785960	HG00735	00735	AMR	duplicated.basepairs	1155511
NA18534_2	1165062	4785822	NA18534	18534	EAS	unique.basepairs	3620760
NA18534_2	1165062	4785822	NA18534	18534	EAS	duplicated.basepairs	1165062
HG03452_2	1155856	4785458	HG03452	03452	AFR	unique.basepairs	3629602
HG03452_2	1155856	4785458	HG03452	03452	AFR	duplicated.basepairs	1155856
HG01573_1	1161146	4784501	HG01573	01573	AMR	unique.basepairs	3623355
HG01573_1	1161146	4784501	HG01573	01573	AMR	duplicated.basepairs	1161146
HG01258_2	1154156	4784393	HG01258	01258	AMR	unique.basepairs	3630237
HG01258_2	1154156	4784393	HG01258	01258	AMR	duplicated.basepairs	1154156
NA12329_1	1153034	4783829	NA12329	12329	EUR	unique.basepairs	3630795
NA12329_1	1153034	4783829	NA12329	12329	EUR	duplicated.basepairs	1153034
HG02059_2	1157567	4783247	HG02059	02059	EAS	unique.basepairs	3625680
HG02059_2	1157567	4783247	HG02059	02059	EAS	duplicated.basepairs	1157567
HG02492_1	1158699	4783015	HG02492	02492	SAS	unique.basepairs	3624316
HG02492_1	1158699	4783015	HG02492	02492	SAS	duplicated.basepairs	1158699
HG02492_2	1154572	4782488	HG02492	02492	SAS	unique.basepairs	3627916
HG02492_2	1154572	4782488	HG02492	02492	SAS	duplicated.basepairs	1154572
HG00358_1	1154635	4782086	HG00358	00358	EUR	unique.basepairs	3627451
HG00358_1	1154635	4782086	HG00358	00358	EUR	duplicated.basepairs	1154635
HG02148_2	1161575	4781811	HG02148	02148	AMR	unique.basepairs	3620236
HG02148_2	1161575	4781811	HG02148	02148	AMR	duplicated.basepairs	1161575
HG02106_1	1157787	4781760	HG02106	02106	AMR	unique.basepairs	3623973
HG02106_1	1157787	4781760	HG02106	02106	AMR	duplicated.basepairs	1157787
HG02106_2	1159390	4780142	HG02106	02106	AMR	unique.basepairs	3620752
HG02106_2	1159390	4780142	HG02106	02106	AMR	duplicated.basepairs	1159390
HG04217_2	1154608	4779822	HG04217	04217	SAS	unique.basepairs	3625214
HG04217_2	1154608	4779822	HG04217	04217	SAS	duplicated.basepairs	1154608
HG02148_1	1158093	4779514	HG02148	02148	AMR	unique.basepairs	3621421
HG02148_1	1158093	4779514	HG02148	02148	AMR	duplicated.basepairs	1158093
HG00741_2	1192163	4778876	HG00741	00741	AMR	unique.basepairs	3586713
HG00741_2	1192163	4778876	HG00741	00741	AMR	duplicated.basepairs	1192163
HG005_1	1159343	4777022	HG005	005	EAS	unique.basepairs	3617679
HG005_1	1159343	4777022	HG005	005	EAS	duplicated.basepairs	1159343
HG02559_1	1157611	4773488	HG02559	02559	AFR	unique.basepairs	3615877
HG02559_1	1157611	4773488	HG02559	02559	AFR	duplicated.basepairs	1157611
NA19705_1	1156675	4773012	NA19705	19705	AFR	unique.basepairs	3616337
NA19705_1	1156675	4773012	NA19705	19705	AFR	duplicated.basepairs	1156675
HG03452_1	1158210	4766409	HG03452	03452	AFR	unique.basepairs	3608199
HG03452_1	1158210	4766409	HG03452	03452	AFR	duplicated.basepairs	1158210
HG02953_1	1159731	4764235	HG02953	02953	AFR	unique.basepairs	3604504
HG02953_1	1159731	4764235	HG02953	02953	AFR	duplicated.basepairs	1159731
NA19239_2	1093053	4699755	NA19239	19239	AFR	unique.basepairs	3606702
NA19239_2	1093053	4699755	NA19239	19239	AFR	duplicated.basepairs	1093053
HG01505_2	1067058	4679267	HG01505	01505	EUR	unique.basepairs	3612209
HG01505_2	1067058	4679267	HG01505	01505	EUR	duplicated.basepairs	1067058
NA20847_2	1055102	4676645	NA20847	20847	SAS	unique.basepairs	3621543
NA20847_2	1055102	4676645	NA20847	20847	SAS	duplicated.basepairs	1055102
HG03456_2	1059098	4672807	HG03456	03456	AFR	unique.basepairs	3613709
HG03456_2	1059098	4672807	HG03456	03456	AFR	duplicated.basepairs	1059098
HG00621_2	988335	4598030	HG00621	00621	EAS	unique.basepairs	3609695
HG00621_2	988335	4598030	HG00621	00621	EAS	duplicated.basepairs	988335
HG01888_1	1003954	4581801	HG01888	01888	AFR	unique.basepairs	3577847
HG01888_1	1003954	4581801	HG01888	01888	AFR	duplicated.basepairs	1003954
HG02018_1	996550	4580239	HG02018	02018	EAS	unique.basepairs	3583689
HG02018_1	996550	4580239	HG02018	02018	EAS	duplicated.basepairs	996550
NA19705_2	993124	4578359	NA19705	19705	AFR	unique.basepairs	3585235
NA19705_2	993124	4578359	NA19705	19705	AFR	duplicated.basepairs	993124
