# Supplementary material for: Population differences of chromosome 22q11.2 duplication structure predispose differentially to microdeletion and inversion
Source: Nat Commun. 2026 Apr 18;17:3701. doi: 10.1038/s41467-026-71905-y (PMC13103302; doi:10.1038/s41467-026-71905-y)
Supplement: Supplementary file 14 — Source Data [file 41467_2026_71905_MOESM14_ESM.zip › Fig2a.tsv]

seqnames	start	end	width	strand	ID	asm.id	sample	sample.num.id	superpop
haplotype1-0000033	829612	2977463	2147852	*	A	GM19129_1	GM19129	19129	AFR
haplotype1-0000033	4212373	4329590	117218	*	B	GM19129_1	GM19129	19129	AFR
haplotype1-0000033	4639979	4691021	51043	*	C	GM19129_1	GM19129	19129	AFR
haplotype1-0000033	5064295	5520628	456334	*	D	GM19129_1	GM19129	19129	AFR
haplotype2-0000095	826148	1598343	772196	*	A	GM19129_2	GM19129	19129	AFR
haplotype2-0000095	2829329	2949537	120209	*	B	GM19129_2	GM19129	19129	AFR
haplotype2-0000095	3259884	3310927	51044	*	C	GM19129_2	GM19129	19129	AFR
haplotype2-0000095	3684300	4139564	455265	*	D	GM19129_2	GM19129	19129	AFR
haplotype1-0000032	842856	1498780	655925	*	A	GM19331_1	GM19331	19331	AFR
haplotype1-0000032	2728115	2849387	121273	*	B	GM19331_1	GM19331	19331	AFR
haplotype1-0000032	3162901	3213932	51032	*	C	GM19331_1	GM19331	19331	AFR
haplotype1-0000032	3587337	4043341	456005	*	D	GM19331_1	GM19331	19331	AFR
haplotype2-0000167	830244	1999944	1169701	*	A	GM19331_2	GM19331	19331	AFR
haplotype2-0000167	3228605	3349904	121300	*	B	GM19331_2	GM19331	19331	AFR
haplotype2-0000167	3663847	3714871	51025	*	C	GM19331_2	GM19331	19331	AFR
haplotype2-0000167	4088281	4546152	457872	*	D	GM19331_2	GM19331	19331	AFR
haplotype1-0000030	829676	1797470	967795	*	A	GM20355_1	GM20355	20355	AFR
haplotype1-0000030	3028391	3151160	122770	*	B	GM20355_1	GM20355	20355	AFR
haplotype1-0000030	3464577	3515618	51042	*	C	GM20355_1	GM20355	20355	AFR
haplotype1-0000030	3889234	4346575	457342	*	D	GM20355_1	GM20355	20355	AFR
haplotype2-0000180	834490	2191455	1356966	*	A	GM20355_2	GM20355	20355	AFR
haplotype2-0000180	3422162	3571618	149457	*	B	GM20355_2	GM20355	20355	AFR
haplotype2-0000180	3881939	3932967	51029	*	C	GM20355_2	GM20355	20355	AFR
haplotype2-0000180	4306398	4763463	457066	*	D	GM20355_2	GM20355	20355	AFR
haplotype1-0000039	834274	1411569	577296	*	A	GM21487_1	GM21487	21487	AFR
haplotype1-0000039	2640723	2783522	142800	*	B	GM21487_1	GM21487	21487	AFR
haplotype1-0000039	3093825	3144866	51042	*	C	GM21487_1	GM21487	21487	AFR
haplotype1-0000039	3518324	3975212	456889	*	D	GM21487_1	GM21487	21487	AFR
haplotype2-0000107	833518	1216577	383060	*	A	HG00096_2	HG00096	00096	EUR
haplotype2-0000107	2445856	2588819	142964	*	B	HG00096_2	HG00096	00096	EUR
haplotype2-0000107	2902324	2953358	51035	*	C	HG00096_2	HG00096	00096	EUR
haplotype2-0000107	3326793	3783206	456414	*	D	HG00096_2	HG00096	00096	EUR
haplotype1-0000002	830120	1793928	963809	*	A	HG00171_1	HG00171	00171	EUR
haplotype1-0000002	3026125	3166629	140505	*	B	HG00171_1	HG00171	00171	EUR
haplotype1-0000002	3476950	3527978	51029	*	C	HG00171_1	HG00171	00171	EUR
haplotype1-0000002	3901356	4357225	455870	*	D	HG00171_1	HG00171	00171	EUR
haplotype2-0000152	834237	1795870	961634	*	A	HG00171_2	HG00171	00171	EUR
haplotype2-0000152	3024581	3149417	124837	*	B	HG00171_2	HG00171	00171	EUR
haplotype2-0000152	3459842	3510871	51030	*	C	HG00171_2	HG00171	00171	EUR
haplotype2-0000152	3884401	4340903	456503	*	D	HG00171_2	HG00171	00171	EUR
haplotype1-0000005	830697	1600220	769524	*	A	HG00268_1	HG00268	00268	EUR
haplotype1-0000005	2831686	2973011	141326	*	B	HG00268_1	HG00268	00268	EUR
haplotype1-0000005	3283340	3334371	51032	*	C	HG00268_1	HG00268	00268	EUR
haplotype1-0000005	3707837	4163892	456056	*	D	HG00268_1	HG00268	00268	EUR
haplotype2-0000050	829427	1795973	966547	*	A	HG00268_2	HG00268	00268	EUR
haplotype2-0000050	3024472	3173105	148634	*	B	HG00268_2	HG00268	00268	EUR
haplotype2-0000050	3486620	3537665	51046	*	C	HG00268_2	HG00268	00268	EUR
haplotype2-0000050	3911204	4365231	454028	*	D	HG00268_2	HG00268	00268	EUR
haplotype1-0000012	824918	1207411	382494	*	A	HG00358_1	HG00358	00358	EUR
haplotype1-0000012	2435306	2560180	124875	*	B	HG00358_1	HG00358	00358	EUR
haplotype1-0000012	2873723	2924752	51030	*	C	HG00358_1	HG00358	00358	EUR
haplotype1-0000012	3298213	3755254	457042	*	D	HG00358_1	HG00358	00358	EUR
haplotype2-0000100	825722	1402871	577150	*	A	HG00358_2	HG00358	00358	EUR
haplotype2-0000100	2635339	2760372	125034	*	B	HG00358_2	HG00358	00358	EUR
haplotype2-0000100	3071042	3122083	51042	*	C	HG00358_2	HG00358	00358	EUR
haplotype2-0000100	3495468	3950481	455014	*	D	HG00358_2	HG00358	00358	EUR
HG005_1_JAHEPO010000058.1	832310	1215459	383150	*	A	HG005_1	HG005	005	EAS
HG005_1_JAHEPO010000058.1	2447200	2567305	120106	*	B	HG005_1	HG005	005	EAS
HG005_1_JAHEPO010000058.1	2880835	2931859	51025	*	C	HG005_1	HG005	005	EAS
HG005_1_JAHEPO010000058.1	3305656	3762112	456457	*	D	HG005_1	HG005	005	EAS
HG005_2_JAHEPN010000068.1	832518	1411326	578809	*	A	HG005_2	HG005	005	EAS
HG005_2_JAHEPN010000068.1	2642817	2763340	120524	*	B	HG005_2	HG005	005	EAS
HG005_2_JAHEPN010000068.1	3077002	3128042	51041	*	C	HG005_2	HG005	005	EAS
HG005_2_JAHEPN010000068.1	3501254	3956582	455329	*	D	HG005_2	HG005	005	EAS
haplotype2-0000298	832037	1215095	383059	*	A	HG00512_2	HG00512	00512	EAS
haplotype2-0000298	2453457	2574340	120884	*	B	HG00512_2	HG00512	00512	EAS
haplotype2-0000298	2887867	2938896	51030	*	C	HG00512_2	HG00512	00512	EAS
haplotype2-0000298	3312357	3766916	454560	*	D	HG00512_2	HG00512	00512	EAS
haplotype1-0000041	834582	1802497	967916	*	A	HG00513_1	HG00513	00513	EAS
haplotype1-0000041	3033435	3159314	125880	*	B	HG00513_1	HG00513	00513	EAS
haplotype1-0000041	3472806	3523848	51043	*	C	HG00513_1	HG00513	00513	EAS
haplotype1-0000041	3897290	4352688	455399	*	D	HG00513_1	HG00513	00513	EAS
haplotype2-0000117	829640	1603643	774004	*	A	HG00513_2	HG00513	00513	EAS
haplotype2-0000117	2841782	2961097	119316	*	B	HG00513_2	HG00513	00513	EAS
haplotype2-0000117	3274597	3325638	51042	*	C	HG00513_2	HG00513	00513	EAS
haplotype2-0000117	3699096	4154524	455429	*	D	HG00513_2	HG00513	00513	EAS
HG00621_2_JAHBCC010000017.1	831516	1020616	189101	*	A	HG00621_2	HG00621	00621	EAS
HG00621_2_JAHBCC010000017.1	2252516	2368949	116434	*	B	HG00621_2	HG00621	00621	EAS
HG00621_2_JAHBCC010000017.1	2679338	2730379	51042	*	C	HG00621_2	HG00621	00621	EAS
HG00621_2_JAHBCC010000017.1	3103866	3562404	458539	*	D	HG00621_2	HG00621	00621	EAS
haplotype1-0000015	833312	1605394	772083	*	A	HG00731_1	HG00731	00731	AMR
haplotype1-0000015	2833109	2949614	116506	*	B	HG00731_1	HG00731	00731	AMR
haplotype1-0000015	3259856	3310899	51044	*	C	HG00731_1	HG00731	00731	AMR
haplotype1-0000015	3684383	4141296	456914	*	D	HG00731_1	HG00731	00731	AMR
haplotype2-0000050	837268	1220176	382909	*	A	HG00731_2	HG00731	00731	AMR
haplotype2-0000050	2447811	2570304	122494	*	B	HG00731_2	HG00731	00731	AMR
haplotype2-0000050	2883781	2934811	51031	*	C	HG00731_2	HG00731	00731	AMR
haplotype2-0000050	3308279	3765393	457115	*	D	HG00731_2	HG00731	00731	AMR
haplotype1-0000017	837265	1220174	382910	*	A	HG00733_1	HG00733	00733	AMR
haplotype1-0000017	2447810	2570303	122494	*	B	HG00733_1	HG00733	00733	AMR
haplotype1-0000017	2883780	2934810	51031	*	C	HG00733_1	HG00733	00733	AMR
haplotype1-0000017	3308283	3765396	457114	*	D	HG00733_1	HG00733	00733	AMR
haplotype2-0000084	829802	1405919	576118	*	A	HG00733_2	HG00733	00733	AMR
haplotype2-0000084	2642319	2768035	125717	*	B	HG00733_2	HG00733	00733	AMR
haplotype2-0000084	3081506	3132548	51043	*	C	HG00733_2	HG00733	00733	AMR
haplotype2-0000084	3505877	3963425	457549	*	D	HG00733_2	HG00733	00733	AMR
HG00735_1_JAHBCH010000040.1	829591	1599110	769520	*	A	HG00735_1	HG00735	00735	AMR
HG00735_1_JAHBCH010000040.1	2834789	2955657	120869	*	B	HG00735_1	HG00735	00735	AMR
HG00735_1_JAHBCH010000040.1	3269183	3320213	51031	*	C	HG00735_1	HG00735	00735	AMR
HG00735_1_JAHBCH010000040.1	3693691	4150811	457121	*	D	HG00735_1	HG00735	00735	AMR
HG00735_2_JAHBCG010000054.1	830969	1213987	383019	*	A	HG00735_2	HG00735	00735	AMR
HG00735_2_JAHBCG010000054.1	2443707	2567963	124257	*	B	HG00735_2	HG00735	00735	AMR
HG00735_2_JAHBCG010000054.1	2881440	2932483	51044	*	C	HG00735_2	HG00735	00735	AMR
HG00735_2_JAHBCG010000054.1	3305977	3762511	456535	*	D	HG00735_2	HG00735	00735	AMR
HG00741_1_JAHALY010000033.1	829881	1799066	969186	*	A	HG00741_1	HG00741	00741	AMR
HG00741_1_JAHALY010000033.1	3029773	3152262	122490	*	B	HG00741_1	HG00741	00741	AMR
HG00741_1_JAHALY010000033.1	3465807	3516834	51028	*	C	HG00741_1	HG00741	00741	AMR
HG00741_1_JAHALY010000033.1	3890351	4345763	455413	*	D	HG00741_1	HG00741	00741	AMR
HG00741_2_JAHALX010000108.1	831035	1213619	382585	*	A	HG00741_2	HG00741	00741	AMR
HG00741_2_JAHALX010000108.1	2445368	2569323	123956	*	B	HG00741_2	HG00741	00741	AMR
HG00741_2_JAHALX010000108.1	2883198	2934241	51044	*	C	HG00741_2	HG00741	00741	AMR
HG00741_2_JAHALX010000108.1	3307533	3764333	456801	*	D	HG00741_2	HG00741	00741	AMR
haplotype1-0000033	831770	1216320	384551	*	A	HG00864_1	HG00864	00864	EAS
haplotype1-0000033	2447565	2572280	124716	*	B	HG00864_1	HG00864	00864	EAS
haplotype1-0000033	2885922	2936966	51045	*	C	HG00864_1	HG00864	00864	EAS
haplotype1-0000033	3310454	3765787	455334	*	D	HG00864_1	HG00864	00864	EAS
HG01071_2_JAHBCE010000021.1	830908	1604162	773255	*	A	HG01071_2	HG01071	01071	AMR
HG01071_2_JAHBCE010000021.1	2834225	2955803	121579	*	B	HG01071_2	HG01071	01071	AMR
HG01071_2_JAHBCE010000021.1	3266417	3317450	51034	*	C	HG01071_2	HG01071	01071	AMR
HG01071_2_JAHBCE010000021.1	3690524	4145759	455236	*	D	HG01071_2	HG01071	01071	AMR
HG01106_1_JAHAMC010000037.1	829060	1408297	579238	*	A	HG01106_1	HG01106	01106	AMR
HG01106_1_JAHAMC010000037.1	2643217	2768276	125060	*	B	HG01106_1	HG01106	01106	AMR
HG01106_1_JAHAMC010000037.1	3081786	3132816	51031	*	C	HG01106_1	HG01106	01106	AMR
HG01106_1_JAHAMC010000037.1	3506233	3962412	456180	*	D	HG01106_1	HG01106	01106	AMR
HG01106_2_JAHAMB010000092.1	830343	1216386	386044	*	A	HG01106_2	HG01106	01106	AMR
HG01106_2_JAHAMB010000092.1	2447777	2576245	128469	*	B	HG01106_2	HG01106	01106	AMR
HG01106_2_JAHAMB010000092.1	2890117	2941158	51042	*	C	HG01106_2	HG01106	01106	AMR
HG01106_2_JAHAMB010000092.1	3314435	3771720	457286	*	D	HG01106_2	HG01106	01106	AMR
haplotype1-0000038	832119	1993274	1161156	*	A	HG01114_1	HG01114	01114	AMR
haplotype1-0000038	3235413	3358857	123445	*	B	HG01114_1	HG01114	01114	AMR
haplotype1-0000038	3672354	3723382	51029	*	C	HG01114_1	HG01114	01114	AMR
haplotype1-0000038	4096834	4558183	461350	*	D	HG01114_1	HG01114	01114	AMR
HG01258_1_JAGYYV010000046.1	836668	1219976	383309	*	A	HG01258_1	HG01258	01258	AMR
HG01258_1_JAGYYV010000046.1	2457069	2578993	121925	*	B	HG01258_1	HG01258	01258	AMR
HG01258_1_JAGYYV010000046.1	2892600	2943642	51043	*	C	HG01258_1	HG01258	01258	AMR
HG01258_1_JAGYYV010000046.1	3317127	3772637	455511	*	D	HG01258_1	HG01258	01258	AMR
HG01258_2_JAGYYU010000044.1	829161	1211856	382696	*	A	HG01258_2	HG01258	01258	AMR
HG01258_2_JAGYYU010000044.1	2444428	2566160	121733	*	B	HG01258_2	HG01258	01258	AMR
HG01258_2_JAGYYU010000044.1	2880098	2931139	51042	*	C	HG01258_2	HG01258	01258	AMR
HG01258_2_JAGYYU010000044.1	3304291	3760848	456558	*	D	HG01258_2	HG01258	01258	AMR
haplotype1-0000009	836676	1219992	383317	*	A	HG01352_1	HG01352	01352	AMR
haplotype1-0000009	2457100	2579024	121925	*	B	HG01352_1	HG01352	01352	AMR
haplotype1-0000009	2892631	2943673	51043	*	C	HG01352_1	HG01352	01352	AMR
haplotype1-0000009	3317168	3772688	455521	*	D	HG01352_1	HG01352	01352	AMR
haplotype2-0000164	826632	1405309	578678	*	A	HG01352_2	HG01352	01352	AMR
haplotype2-0000164	2635940	2753938	117999	*	B	HG01352_2	HG01352	01352	AMR
haplotype2-0000164	3067516	3118560	51045	*	C	HG01352_2	HG01352	01352	AMR
haplotype2-0000164	3492331	3950819	458489	*	D	HG01352_2	HG01352	01352	AMR
HG01361_1_JAGYYX010000045.1	838101	1222992	384892	*	A	HG01361_1	HG01361	01361	AMR
HG01361_1_JAGYYX010000045.1	2453127	2574013	120887	*	B	HG01361_1	HG01361	01361	AMR
HG01361_1_JAGYYX010000045.1	2887542	2938570	51029	*	C	HG01361_1	HG01361	01361	AMR
HG01361_1_JAGYYX010000045.1	3312063	3768613	456551	*	D	HG01361_1	HG01361	01361	AMR
haplotype1-0000032	829182	1212159	382978	*	A	HG01505_1	HG01505	01505	EUR
haplotype1-0000032	2443712	2591561	147850	*	B	HG01505_1	HG01505	01505	EUR
haplotype1-0000032	2905085	2956111	51027	*	C	HG01505_1	HG01505	01505	EUR
haplotype1-0000032	3329552	3786545	456994	*	D	HG01505_1	HG01505	01505	EUR
haplotype2-0000139	835357	1109624	274268	*	A	HG01505_2	HG01505	01505	EUR
haplotype2-0000139	2339499	2459994	120496	*	B	HG01505_2	HG01505	01505	EUR
haplotype2-0000139	2773505	2824532	51028	*	C	HG01505_2	HG01505	01505	EUR
haplotype2-0000139	3197943	3655151	457209	*	D	HG01505_2	HG01505	01505	EUR
haplotype1-0000032	823393	1206476	383084	*	A	HG01573_1	HG01573	01573	AMR
haplotype1-0000032	2436719	2559734	123016	*	B	HG01573_1	HG01573	01573	AMR
haplotype1-0000032	2873240	2924267	51028	*	C	HG01573_1	HG01573	01573	AMR
haplotype1-0000032	3298023	3754435	456413	*	D	HG01573_1	HG01573	01573	AMR
haplotype2-0000092	831068	1606174	775107	*	A	HG01573_2	HG01573	01573	AMR
haplotype2-0000092	2836053	2955038	118986	*	B	HG01573_2	HG01573	01573	AMR
haplotype2-0000092	3268507	3319550	51044	*	C	HG01573_2	HG01573	01573	AMR
haplotype2-0000092	3693024	4150035	457012	*	D	HG01573_2	HG01573	01573	AMR
haplotype1-0000034	831836	1602599	770764	*	A	HG01596_1	HG01596	01596	EAS
haplotype1-0000034	2834223	2955964	121742	*	B	HG01596_1	HG01596	01596	EAS
haplotype1-0000034	3266189	3317234	51046	*	C	HG01596_1	HG01596	01596	EAS
haplotype1-0000034	3690670	4146004	455335	*	D	HG01596_1	HG01596	01596	EAS
h2tg000015l	829545	1402912	573368	*	A	HG01888_2	HG01888	01888	AFR
h2tg000015l	2631701	2750880	119180	*	B	HG01888_2	HG01888	01888	AFR
h2tg000015l	3064403	3115431	51029	*	C	HG01888_2	HG01888	01888	AFR
h2tg000015l	3488898	3944135	455238	*	D	HG01888_2	HG01888	01888	AFR
haplotype1-0000028	831923	1215089	383167	*	A	HG01890_1	HG01890	01890	AFR
haplotype1-0000028	2447440	2567605	120166	*	B	HG01890_1	HG01890	01890	AFR
haplotype1-0000028	2881096	2932137	51042	*	C	HG01890_1	HG01890	01890	AFR
haplotype1-0000028	3305397	3763259	457863	*	D	HG01890_1	HG01890	01890	AFR
haplotype2-0000085	831438	1995866	1164429	*	A	HG01890_2	HG01890	01890	AFR
haplotype2-0000085	3228600	3350239	121640	*	B	HG01890_2	HG01890	01890	AFR
haplotype2-0000085	3663758	3714785	51028	*	C	HG01890_2	HG01890	01890	AFR
haplotype2-0000085	4087944	4544352	456409	*	D	HG01890_2	HG01890	01890	AFR
HG01891_1_JAGYVO010000053.1	831948	1215116	383169	*	A	HG01891_1	HG01891	01891	AFR
HG01891_1_JAGYVO010000053.1	2447488	2567657	120170	*	B	HG01891_1	HG01891	01891	AFR
HG01891_1_JAGYVO010000053.1	2881156	2932197	51042	*	C	HG01891_1	HG01891	01891	AFR
HG01891_1_JAGYVO010000053.1	3305474	3763346	457873	*	D	HG01891_1	HG01891	01891	AFR
HG01891_2_JAGYVN010000056.1	829284	1601494	772211	*	A	HG01891_2	HG01891	01891	AFR
HG01891_2_JAGYVN010000056.1	2832545	2951786	119242	*	B	HG01891_2	HG01891	01891	AFR
HG01891_2_JAGYVN010000056.1	3265338	3316364	51027	*	C	HG01891_2	HG01891	01891	AFR
HG01891_2_JAGYVN010000056.1	3689738	4151819	462082	*	D	HG01891_2	HG01891	01891	AFR
HG01928_1_JAGYVQ010000038.1	833040	1217967	384928	*	A	HG01928_1	HG01928	01928	AMR
HG01928_1_JAGYVQ010000038.1	2449191	2568181	118991	*	B	HG01928_1	HG01928	01928	AMR
HG01928_1_JAGYVQ010000038.1	2881686	2932720	51035	*	C	HG01928_1	HG01928	01928	AMR
HG01928_1_JAGYVQ010000038.1	3306524	3762813	456290	*	D	HG01928_1	HG01928	01928	AMR
HG01928_2_JAGYVP010000046.1	833033	1216071	383039	*	A	HG01928_2	HG01928	01928	AMR
HG01928_2_JAGYVP010000046.1	2446460	2567838	121379	*	B	HG01928_2	HG01928	01928	AMR
HG01928_2_JAGYVP010000046.1	2881338	2932366	51029	*	C	HG01928_2	HG01928	01928	AMR
HG01928_2_JAGYVP010000046.1	3305867	3764301	458435	*	D	HG01928_2	HG01928	01928	AMR
HG01952_1_JAHAME010000032.1	841264	1224842	383579	*	A	HG01952_1	HG01952	01952	AMR
HG01952_1_JAHAME010000032.1	2456567	2577469	120903	*	B	HG01952_1	HG01952	01952	AMR
HG01952_1_JAHAME010000032.1	2890976	2942017	51042	*	C	HG01952_1	HG01952	01952	AMR
HG01952_1_JAHAME010000032.1	3315452	3770754	455303	*	D	HG01952_1	HG01952	01952	AMR
HG01978_1_JAGYVS010000034.1	833690	1606414	772725	*	A	HG01978_1	HG01978	01978	AMR
HG01978_1_JAGYVS010000034.1	2836627	2963314	126688	*	B	HG01978_1	HG01978	01978	AMR
HG01978_1_JAGYVS010000034.1	3276788	3327815	51028	*	C	HG01978_1	HG01978	01978	AMR
HG01978_1_JAGYVS010000034.1	3701309	4157640	456332	*	D	HG01978_1	HG01978	01978	AMR
haplotype1-0000024	836312	1412233	575922	*	A	HG02011_1	HG02011	02011	AFR
haplotype1-0000024	2640551	2760621	120071	*	B	HG02011_1	HG02011	02011	AFR
haplotype1-0000024	3070881	3121922	51042	*	C	HG02011_1	HG02011	02011	AFR
haplotype1-0000024	3495371	3950947	455577	*	D	HG02011_1	HG02011	02011	AFR
haplotype2-0000063	829867	1406118	576252	*	A	HG02011_2	HG02011	02011	AFR
haplotype2-0000063	2636445	2756723	120279	*	B	HG02011_2	HG02011	02011	AFR
haplotype2-0000063	3067100	3118125	51026	*	C	HG02011_2	HG02011	02011	AFR
haplotype2-0000063	3493383	3951275	457893	*	D	HG02011_2	HG02011	02011	AFR
haplotype1-0000012	830731	1019744	189014	*	A	HG02018_1	HG02018	02018	EAS
haplotype1-0000012	2249808	2371823	122016	*	B	HG02018_1	HG02018	02018	EAS
haplotype1-0000012	2685306	2736347	51042	*	C	HG02018_1	HG02018	02018	EAS
haplotype1-0000012	3109790	3565211	455422	*	D	HG02018_1	HG02018	02018	EAS
haplotype2-0000085	831157	1215638	384482	*	A	HG02018_2	HG02018	02018	EAS
haplotype2-0000085	2446917	2567693	120777	*	B	HG02018_2	HG02018	02018	EAS
haplotype2-0000085	2881270	2932305	51036	*	C	HG02018_2	HG02018	02018	EAS
haplotype2-0000085	3305685	3761867	456183	*	D	HG02018_2	HG02018	02018	EAS
haplotype1-0000017	830515	1605242	774728	*	A	HG02059_1	HG02059	02059	EAS
haplotype1-0000017	2831851	2961829	129979	*	B	HG02059_1	HG02059	02059	EAS
haplotype1-0000017	3275357	3326398	51042	*	C	HG02059_1	HG02059	02059	EAS
haplotype1-0000017	3699839	4156322	456484	*	D	HG02059_1	HG02059	02059	EAS
haplotype2-0000124	831568	1216076	384509	*	A	HG02059_2	HG02059	02059	EAS
haplotype2-0000124	2446141	2567132	120992	*	B	HG02059_2	HG02059	02059	EAS
haplotype2-0000124	2880731	2931777	51047	*	C	HG02059_2	HG02059	02059	EAS
haplotype2-0000124	3305343	3762009	456667	*	D	HG02059_2	HG02059	02059	EAS
HG02080_1_JAHEOW010000012.1	834416	1605437	771022	*	A	HG02080_1	HG02080	02080	EAS
HG02080_1_JAHEOW010000012.1	2835643	2959913	124271	*	B	HG02080_1	HG02080	02080	EAS
HG02080_1_JAHEOW010000012.1	3273673	3324701	51029	*	C	HG02080_1	HG02080	02080	EAS
HG02080_1_JAHEOW010000012.1	3698200	4156296	458097	*	D	HG02080_1	HG02080	02080	EAS
HG02080_2_JAHEOV010000101.1	830155	1214781	384627	*	A	HG02080_2	HG02080	02080	EAS
HG02080_2_JAHEOV010000101.1	2443819	2564813	120995	*	B	HG02080_2	HG02080	02080	EAS
HG02080_2_JAHEOV010000101.1	2878331	2929358	51028	*	C	HG02080_2	HG02080	02080	EAS
HG02080_2_JAHEOV010000101.1	3303158	3762621	459464	*	D	HG02080_2	HG02080	02080	EAS
haplotype1-0000037	832650	1215744	383095	*	A	HG02106_1	HG02106	02106	AMR
haplotype1-0000037	2443127	2563715	120589	*	B	HG02106_1	HG02106	02106	AMR
haplotype1-0000037	2877199	2928243	51045	*	C	HG02106_1	HG02106	02106	AMR
haplotype1-0000037	3301676	3758252	456577	*	D	HG02106_1	HG02106	02106	AMR
haplotype2-0000100	830357	1213722	383366	*	A	HG02106_2	HG02106	02106	AMR
haplotype2-0000100	2443719	2564597	120879	*	B	HG02106_2	HG02106	02106	AMR
haplotype2-0000100	2878102	2929130	51029	*	C	HG02106_2	HG02106	02106	AMR
haplotype2-0000100	3302645	3756474	453830	*	D	HG02106_2	HG02106	02106	AMR
HG02148_1_JAHAMG010000021.1	831154	1213471	382318	*	A	HG02148_1	HG02148	02148	AMR
HG02148_1_JAHAMG010000021.1	2443330	2563420	120091	*	B	HG02148_1	HG02148	02148	AMR
HG02148_1_JAHAMG010000021.1	2876890	2927933	51044	*	C	HG02148_1	HG02148	02148	AMR
HG02148_1_JAHAMG010000021.1	3301332	3759014	457683	*	D	HG02148_1	HG02148	02148	AMR
HG02148_2_JAHAMF010000035.1	826814	1209954	383141	*	A	HG02148_2	HG02148	02148	AMR
HG02148_2_JAHAMF010000035.1	2440825	2559583	118759	*	B	HG02148_2	HG02148	02148	AMR
HG02148_2_JAHAMF010000035.1	2873065	2924092	51028	*	C	HG02148_2	HG02148	02148	AMR
HG02148_2_JAHAMF010000035.1	3297556	3754884	457329	*	D	HG02148_2	HG02148	02148	AMR
HG02257_1_JAGYVI010000052.1	828129	2187991	1359863	*	A	HG02257_1	HG02257	02257	AFR
HG02257_1_JAGYVI010000052.1	3418278	3537788	119511	*	B	HG02257_1	HG02257	02257	AFR
HG02257_1_JAGYVI010000052.1	3851374	3902398	51025	*	C	HG02257_1	HG02257	02257	AFR
HG02257_1_JAGYVI010000052.1	4275784	4731715	455932	*	D	HG02257_1	HG02257	02257	AFR
HG02257_2_JAGYVH010000008.1	832461	1399636	567176	*	A	HG02257_2	HG02257	02257	AFR
HG02257_2_JAGYVH010000008.1	2627800	2753092	125293	*	B	HG02257_2	HG02257	02257	AFR
HG02257_2_JAGYVH010000008.1	3066729	3117753	51025	*	C	HG02257_2	HG02257	02257	AFR
HG02257_2_JAGYVH010000008.1	3491087	3949899	458813	*	D	HG02257_2	HG02257	02257	AFR
haplotype1-0000040	827810	1296251	468442	*	A	HG02282_1	HG02282	02282	AFR
haplotype1-0000040	2524157	2643292	119136	*	B	HG02282_1	HG02282	02282	AFR
haplotype1-0000040	2952331	3002443	50113	*	C	HG02282_1	HG02282	02282	AFR
haplotype1-0000040	3375694	3918036	542343	*	D	HG02282_1	HG02282	02282	AFR
haplotype2-0000146	833263	1404378	571116	*	A	HG02282_2	HG02282	02282	AFR
haplotype2-0000146	2633857	2753968	120112	*	B	HG02282_2	HG02282	02282	AFR
haplotype2-0000146	3067474	3118515	51042	*	C	HG02282_2	HG02282	02282	AFR
haplotype2-0000146	3491820	3947691	455872	*	D	HG02282_2	HG02282	02282	AFR
HG02486_1_JAGYVM010000024.1	831864	1594312	762449	*	A	HG02486_1	HG02486	02486	AFR
HG02486_1_JAGYVM010000024.1	2823060	2944114	121055	*	B	HG02486_1	HG02486	02486	AFR
HG02486_1_JAGYVM010000024.1	3254458	3305500	51043	*	C	HG02486_1	HG02486	02486	AFR
HG02486_1_JAGYVM010000024.1	3678883	4131370	452488	*	D	HG02486_1	HG02486	02486	AFR
HG02486_2_JAGYVL010000054.1	829742	1602465	772724	*	A	HG02486_2	HG02486	02486	AFR
HG02486_2_JAGYVL010000054.1	2833519	2956188	122670	*	B	HG02486_2	HG02486	02486	AFR
HG02486_2_JAGYVL010000054.1	3269705	3320735	51031	*	C	HG02486_2	HG02486	02486	AFR
HG02486_2_JAGYVL010000054.1	3694190	4150596	456407	*	D	HG02486_2	HG02486	02486	AFR
haplotype1-0000014	832097	1216676	384580	*	A	HG02492_1	HG02492	02492	SAS
haplotype1-0000014	2447545	2567545	120001	*	B	HG02492_1	HG02492	02492	SAS
haplotype1-0000014	2881060	2932088	51029	*	C	HG02492_1	HG02492	02492	SAS
haplotype1-0000014	3305545	3761814	456270	*	D	HG02492_1	HG02492	02492	SAS
haplotype2-0000102	830197	1212715	382519	*	A	HG02492_2	HG02492	02492	SAS
haplotype2-0000102	2444627	2568702	124076	*	B	HG02492_2	HG02492	02492	SAS
haplotype2-0000102	2882169	2933210	51042	*	C	HG02492_2	HG02492	02492	SAS
haplotype2-0000102	3306425	3758973	452549	*	D	HG02492_2	HG02492	02492	SAS
HG02559_1_JAGYVK010000069.1	828555	1212562	384008	*	A	HG02559_1	HG02559	02559	AFR
HG02559_1_JAGYVK010000069.1	2443028	2564270	121243	*	B	HG02559_1	HG02559	02559	AFR
HG02559_1_JAGYVK010000069.1	2877813	2928854	51042	*	C	HG02559_1	HG02559	02559	AFR
HG02559_1_JAGYVK010000069.1	3302095	3758850	456756	*	D	HG02559_1	HG02559	02559	AFR
HG02559_2_JAGYVJ010000046.1	829348	2076472	1247125	*	A	HG02559_2	HG02559	02559	AFR
HG02559_2_JAGYVJ010000046.1	3313253	3435312	122060	*	B	HG02559_2	HG02559	02559	AFR
HG02559_2_JAGYVJ010000046.1	3748909	3799936	51028	*	C	HG02559_2	HG02559	02559	AFR
HG02559_2_JAGYVJ010000046.1	4173572	4906369	732798	*	D	HG02559_2	HG02559	02559	AFR
haplotype1-0000030	828357	1489425	661069	*	A	HG02587_1	HG02587	02587	AFR
haplotype1-0000030	2719333	2840167	120835	*	B	HG02587_1	HG02587	02587	AFR
haplotype1-0000030	3149263	3200297	51035	*	C	HG02587_1	HG02587	02587	AFR
haplotype1-0000030	3573677	4035132	461456	*	D	HG02587_1	HG02587	02587	AFR
HG02622_1_JAHAOO010000001.1	827107	1598638	771532	*	A	HG02622_1	HG02622	02622	AFR
HG02622_1_JAHAOO010000001.1	2829045	2950605	121561	*	B	HG02622_1	HG02622	02622	AFR
HG02622_1_JAHAOO010000001.1	3264149	3315177	51029	*	C	HG02622_1	HG02622	02622	AFR
HG02622_1_JAHAOO010000001.1	3688708	4150513	461806	*	D	HG02622_1	HG02622	02622	AFR
haplotype1-0000028	825560	1402598	577039	*	A	HG02666_1	HG02666	02666	AFR
haplotype1-0000028	2632273	2750797	118525	*	B	HG02666_1	HG02666	02666	AFR
haplotype1-0000028	3064411	3115439	51029	*	C	HG02666_1	HG02666	02666	AFR
haplotype1-0000028	3488952	3944166	455215	*	D	HG02666_1	HG02666	02666	AFR
haplotype2-0000076	828802	1288671	459870	*	A	HG02666_2	HG02666	02666	AFR
haplotype2-0000076	2517883	2638936	121054	*	B	HG02666_2	HG02666	02666	AFR
haplotype2-0000076	2949256	3000280	51025	*	C	HG02666_2	HG02666	02666	AFR
haplotype2-0000076	3373595	3833633	460039	*	D	HG02666_2	HG02666	02666	AFR
haplotype2-0000224	830714	1407416	576703	*	A	HG02769_2	HG02769	02769	AFR
haplotype2-0000224	2637814	2758650	120837	*	B	HG02769_2	HG02769	02769	AFR
haplotype2-0000224	3072189	3123232	51044	*	C	HG02769_2	HG02769	02769	AFR
haplotype2-0000224	3496519	3953168	456650	*	D	HG02769_2	HG02769	02769	AFR
HG02886_2_JAHAOT010000063.1	833415	1409854	576440	*	A	HG02886_2	HG02886	02886	AFR
HG02886_2_JAHAOT010000063.1	2640345	2761373	121029	*	B	HG02886_2	HG02886	02886	AFR
HG02886_2_JAHAOT010000063.1	3074925	3125959	51035	*	C	HG02886_2	HG02886	02886	AFR
HG02886_2_JAHAOT010000063.1	3499315	3956773	457459	*	D	HG02886_2	HG02886	02886	AFR
haplotype1-0000015	827488	1211320	383833	*	A	HG02953_1	HG02953	02953	AFR
haplotype1-0000015	2441413	2564618	123206	*	B	HG02953_1	HG02953	02953	AFR
haplotype1-0000015	2870542	2921577	51036	*	C	HG02953_1	HG02953	02953	AFR
haplotype1-0000015	3294942	3750227	455286	*	D	HG02953_1	HG02953	02953	AFR
haplotype2-0000147	828544	1989666	1161123	*	A	HG02953_2	HG02953	02953	AFR
haplotype2-0000147	3220111	3340471	120361	*	B	HG02953_2	HG02953	02953	AFR
haplotype2-0000147	3653983	3705022	51040	*	C	HG02953_2	HG02953	02953	AFR
haplotype2-0000147	4078350	4534976	456627	*	D	HG02953_2	HG02953	02953	AFR
haplotype1-0000022	832544	1988394	1155851	*	A	HG03009_1	HG03009	03009	SAS
haplotype1-0000022	3217684	3338444	120761	*	B	HG03009_1	HG03009	03009	SAS
haplotype1-0000022	3651918	3702961	51044	*	C	HG03009_1	HG03009	03009	SAS
haplotype1-0000022	4076447	4527936	451490	*	D	HG03009_1	HG03009	03009	SAS
haplotype2-0000065	829781	1599599	769819	*	A	HG03009_2	HG03009	03009	SAS
haplotype2-0000065	2828106	2952964	124859	*	B	HG03009_2	HG03009	03009	SAS
haplotype2-0000065	3266451	3317479	51029	*	C	HG03009_2	HG03009	03009	SAS
haplotype2-0000065	3693633	4146342	452710	*	D	HG03009_2	HG03009	03009	SAS
haplotype1-0000003	830398	1793490	963093	*	A	HG03065_1	HG03065	03065	AFR
haplotype1-0000003	3024394	3144545	120152	*	B	HG03065_1	HG03065	03065	AFR
haplotype1-0000003	3458044	3509086	51043	*	C	HG03065_1	HG03065	03065	AFR
haplotype1-0000003	3882210	4338907	456698	*	D	HG03065_1	HG03065	03065	AFR
haplotype2-0000049	833579	1608691	775113	*	A	HG03065_2	HG03065	03065	AFR
haplotype2-0000049	2836259	2955361	119103	*	B	HG03065_2	HG03065	03065	AFR
haplotype2-0000049	3265719	3316755	51037	*	C	HG03065_2	HG03065	03065	AFR
haplotype2-0000049	3689744	4145355	455612	*	D	HG03065_2	HG03065	03065	AFR
HG03098_2_JAHEPL010000029.1	829851	1691262	861412	*	A	HG03098_2	HG03098	03098	AFR
HG03098_2_JAHEPL010000029.1	2925998	3047613	121616	*	B	HG03098_2	HG03098	03098	AFR
HG03098_2_JAHEPL010000029.1	3361171	3412201	51031	*	C	HG03098_2	HG03098	03098	AFR
HG03098_2_JAHEPL010000029.1	3785647	4242237	456591	*	D	HG03098_2	HG03098	03098	AFR
haplotype1-0000010	831663	1796484	964822	*	A	HG03248_1	HG03248	03248	AFR
haplotype1-0000010	3024825	3146068	121244	*	B	HG03248_1	HG03248	03248	AFR
haplotype1-0000010	3459681	3510722	51042	*	C	HG03248_1	HG03248	03248	AFR
haplotype1-0000010	3884235	4341204	456970	*	D	HG03248_1	HG03248	03248	AFR
haplotype2-0000145	830684	2081534	1250851	*	A	HG03248_2	HG03248	03248	AFR
haplotype2-0000145	3314071	3435772	121702	*	B	HG03248_2	HG03248	03248	AFR
haplotype2-0000145	3744925	3795961	51037	*	C	HG03248_2	HG03248	03248	AFR
haplotype2-0000145	4169255	4625494	456240	*	D	HG03248_2	HG03248	03248	AFR
haplotype1-0000034	851919	1626981	775063	*	A	HG03371_1	HG03371	03371	AFR
haplotype1-0000034	2861155	2980478	119324	*	B	HG03371_1	HG03371	03371	AFR
haplotype1-0000034	3289645	3340679	51035	*	C	HG03371_1	HG03371	03371	AFR
haplotype1-0000034	3714023	4171344	457322	*	D	HG03371_1	HG03371	03371	AFR
haplotype2-0000081	828179	1589741	761563	*	A	HG03371_2	HG03371	03371	AFR
haplotype2-0000081	2821875	2940798	118924	*	B	HG03371_2	HG03371	03371	AFR
haplotype2-0000081	3254305	3305330	51026	*	C	HG03371_2	HG03371	03371	AFR
haplotype2-0000081	3678671	4135120	456450	*	D	HG03371_2	HG03371	03371	AFR
haplotype1-0000042	830974	1213738	382765	*	A	HG03452_1	HG03452	03452	AFR
haplotype1-0000042	2441958	2565275	123318	*	B	HG03452_1	HG03452	03452	AFR
haplotype1-0000042	2874744	2925779	51036	*	C	HG03452_1	HG03452	03452	AFR
haplotype1-0000042	3299115	3755569	456455	*	D	HG03452_1	HG03452	03452	AFR
haplotype2-0000144	825577	1208563	382987	*	A	HG03452_2	HG03452	03452	AFR
haplotype2-0000144	2437825	2566077	128253	*	B	HG03452_2	HG03452	03452	AFR
haplotype2-0000144	2876358	2927400	51043	*	C	HG03452_2	HG03452	03452	AFR
haplotype2-0000144	3300934	3755875	454942	*	D	HG03452_2	HG03452	03452	AFR
haplotype1-0000001	829283	1797161	967879	*	A	HG03456_1	HG03456	03456	AFR
haplotype1-0000001	3026590	3149809	123220	*	B	HG03456_1	HG03456	03456	AFR
haplotype1-0000001	3463250	3514290	51041	*	C	HG03456_1	HG03456	03456	AFR
haplotype1-0000001	3887832	4346599	458768	*	D	HG03456_1	HG03456	03456	AFR
haplotype2-0000167	827883	1101456	273574	*	A	HG03456_2	HG03456	03456	AFR
haplotype2-0000167	2332174	2454801	122628	*	B	HG03456_2	HG03456	03456	AFR
haplotype2-0000167	2768303	2819344	51042	*	C	HG03456_2	HG03456	03456	AFR
haplotype2-0000167	3192618	3651756	459139	*	D	HG03456_2	HG03456	03456	AFR
unassigned-0000897	831328	1805073	973746	*	A	HG03471_vrk1.0_1	HG03471	03471	AFR
unassigned-0000897	3034243	3153373	119131	*	B	HG03471_vrk1.0_1	HG03471	03471	AFR
unassigned-0000897	3462529	3513564	51036	*	C	HG03471_vrk1.0_1	HG03471	03471	AFR
unassigned-0000897	3886796	4344201	457406	*	D	HG03471_vrk1.0_1	HG03471	03471	AFR
HG03516_1_JAGYYT010000034.1	824773	1989339	1164567	*	A	HG03516_1	HG03516	03516	AFR
HG03516_1_JAGYYT010000034.1	3221055	3341456	120402	*	B	HG03516_1	HG03516	03516	AFR
HG03516_1_JAGYYT010000034.1	3650612	3701647	51036	*	C	HG03516_1	HG03516	03516	AFR
HG03516_1_JAGYYT010000034.1	4074947	4531634	456688	*	D	HG03516_1	HG03516	03516	AFR
HG03516_2_JAGYYS010000007.1	828583	1791112	962530	*	A	HG03516_2	HG03516	03516	AFR
HG03516_2_JAGYYS010000007.1	3021063	3140579	119517	*	B	HG03516_2	HG03516	03516	AFR
HG03516_2_JAGYYS010000007.1	3450942	3501984	51043	*	C	HG03516_2	HG03516	03516	AFR
HG03516_2_JAGYYS010000007.1	3875491	4335017	459527	*	D	HG03516_2	HG03516	03516	AFR
haplotype1-0000027	828253	1989374	1161122	*	A	HG03683_1	HG03683	03683	SAS
haplotype1-0000027	3220694	3341597	120904	*	B	HG03683_1	HG03683	03683	SAS
haplotype1-0000027	3651934	3702962	51029	*	C	HG03683_1	HG03683	03683	SAS
haplotype1-0000027	4076347	4527805	451459	*	D	HG03683_1	HG03683	03683	SAS
haplotype2-0000057	829990	1406789	576800	*	A	HG03683_2	HG03683	03683	SAS
haplotype2-0000057	2635804	2760755	124952	*	B	HG03683_2	HG03683	03683	SAS
haplotype2-0000057	3071148	3122184	51037	*	C	HG03683_2	HG03683	03683	SAS
haplotype2-0000057	3495471	3951603	456133	*	D	HG03683_2	HG03683	03683	SAS
haplotype1-0000020	832362	1795747	963386	*	A	HG03732_1	HG03732	03732	SAS
haplotype1-0000020	3026101	3146341	120241	*	B	HG03732_1	HG03732	03732	SAS
haplotype1-0000020	3459862	3510887	51026	*	C	HG03732_1	HG03732	03732	SAS
haplotype1-0000020	3884380	4338623	454244	*	D	HG03732_1	HG03732	03732	SAS
haplotype2-0000089	831276	1412459	581184	*	A	HG03732_2	HG03732	03732	SAS
haplotype2-0000089	2643469	2772600	129132	*	B	HG03732_2	HG03732	03732	SAS
haplotype2-0000089	3086080	3137106	51027	*	C	HG03732_2	HG03732	03732	SAS
haplotype2-0000089	3510513	3961954	451442	*	D	HG03732_2	HG03732	03732	SAS
haplotype1-0000006	826665	1402950	576286	*	A	HG03807_1	HG03807	03807	SAS
haplotype1-0000006	2635103	2755091	119989	*	B	HG03807_1	HG03807	03807	SAS
haplotype1-0000006	3068718	3119747	51030	*	C	HG03807_1	HG03807	03807	SAS
haplotype1-0000006	3493246	3946244	452999	*	D	HG03807_1	HG03807	03807	SAS
haplotype2-0000108	829447	1297020	467574	*	A	HG03807_2	HG03807	03807	SAS
haplotype2-0000108	2533134	2653750	120617	*	B	HG03807_2	HG03807	03807	SAS
haplotype2-0000108	2967354	3018384	51031	*	C	HG03807_2	HG03807	03807	SAS
haplotype2-0000108	3391847	3847367	455521	*	D	HG03807_2	HG03807	03807	SAS
haplotype1-0000023	830891	1605320	774430	*	A	HG04217_1	HG04217	04217	SAS
haplotype1-0000023	2836582	2959192	122611	*	B	HG04217_1	HG04217	04217	SAS
haplotype1-0000023	3272762	3323793	51032	*	C	HG04217_1	HG04217	04217	SAS
haplotype1-0000023	3697221	4156708	459488	*	D	HG04217_1	HG04217	04217	SAS
haplotype2-0000078	830438	1214930	384493	*	A	HG04217_2	HG04217	04217	SAS
haplotype2-0000078	2445576	2566210	120635	*	B	HG04217_2	HG04217	04217	SAS
haplotype2-0000078	2879742	2930774	51033	*	C	HG04217_2	HG04217	04217	SAS
haplotype2-0000078	3304266	3758654	454389	*	D	HG04217_2	HG04217	04217	SAS
haplotype1-0000005	831412	1215755	384344	*	A	NA12329_1	NA12329	12329	EUR
haplotype1-0000005	2445764	2569225	123462	*	B	NA12329_1	NA12329	12329	EUR
haplotype1-0000005	2882734	2933762	51029	*	C	NA12329_1	NA12329	12329	EUR
haplotype1-0000005	3307285	3760389	453105	*	D	NA12329_1	NA12329	12329	EUR
haplotype2-0000094	828118	1601183	773066	*	A	NA12329_2	NA12329	12329	EUR
haplotype2-0000094	2829994	2959924	129931	*	B	NA12329_2	NA12329	12329	EUR
haplotype2-0000094	3270236	3321280	51045	*	C	NA12329_2	NA12329	12329	EUR
haplotype2-0000094	3694794	4151899	457106	*	D	NA12329_2	NA12329	12329	EUR
haplotype1-0000020	834639	1219147	384509	*	A	NA18534_1	NA18534	18534	EAS
haplotype1-0000020	2447938	2568694	120757	*	B	NA18534_1	NA18534	18534	EAS
haplotype1-0000020	2882231	2933272	51042	*	C	NA18534_1	NA18534	18534	EAS
haplotype1-0000020	3307055	3763358	456304	*	D	NA18534_1	NA18534	18534	EAS
haplotype2-0000097	833293	1216331	383039	*	A	NA18534_2	NA18534	18534	EAS
haplotype2-0000097	2446292	2566265	119974	*	B	NA18534_2	NA18534	18534	EAS
haplotype2-0000097	2876675	2927702	51028	*	C	NA18534_2	NA18534	18534	EAS
haplotype2-0000097	3301127	3755812	454686	*	D	NA18534_2	NA18534	18534	EAS
NA18906_1_JAHEOO010000012.1	828600	1211493	382894	*	A	NA18906_1	NA18906	18906	AFR
NA18906_1_JAHEOO010000012.1	2441649	2562965	121317	*	B	NA18906_1	NA18906	18906	AFR
NA18906_1_JAHEOO010000012.1	2876520	2927545	51026	*	C	NA18906_1	NA18906	18906	AFR
NA18906_1_JAHEOO010000012.1	3300957	3839101	538145	*	D	NA18906_1	NA18906	18906	AFR
haplotype1-0000006	830514	1214714	384201	*	A	NA18939_1	NA18939	18939	EAS
haplotype1-0000006	2446493	2568160	121668	*	B	NA18939_1	NA18939	18939	EAS
haplotype1-0000006	2881698	2932739	51042	*	C	NA18939_1	NA18939	18939	EAS
haplotype1-0000006	3305798	3763934	458137	*	D	NA18939_1	NA18939	18939	EAS
haplotype2-0000145	833586	1216570	382985	*	A	NA18939_2	NA18939	18939	EAS
haplotype2-0000145	2445873	2566701	120829	*	B	NA18939_2	NA18939	18939	EAS
haplotype2-0000145	2880325	2931366	51042	*	C	NA18939_2	NA18939	18939	EAS
haplotype2-0000145	3305123	3763158	458036	*	D	NA18939_2	NA18939	18939	EAS
haplotype2-0000121	857255	1437849	580595	*	A	NA19238_2	NA19238	19238	AFR
haplotype2-0000121	2672603	2793561	120959	*	B	NA19238_2	NA19238	19238	AFR
haplotype2-0000121	3107106	3158147	51042	*	C	NA19238_2	NA19238	19238	AFR
haplotype2-0000121	3531657	3988946	457290	*	D	NA19238_2	NA19238	19238	AFR
haplotype1-0000037	831861	1215325	383465	*	A	NA19239_1	NA19239	19239	AFR
haplotype1-0000037	2446259	2569796	123538	*	B	NA19239_1	NA19239	19239	AFR
haplotype1-0000037	2883750	2934778	51029	*	C	NA19239_1	NA19239	19239	AFR
haplotype1-0000037	3308261	3767778	459518	*	D	NA19239_1	NA19239	19239	AFR
haplotype2-0000094	832871	1216123	383253	*	A	NA19239_2	NA19239	19239	AFR
haplotype2-0000094	2445113	2557978	112866	*	B	NA19239_2	NA19239	19239	AFR
haplotype2-0000094	2868290	2919314	51025	*	C	NA19239_2	NA19239	19239	AFR
haplotype2-0000094	3292698	3670165	377468	*	D	NA19239_2	NA19239	19239	AFR
haplotype2-0000087	829103	1604404	775302	*	A	NA19240_2	NA19240	19240	AFR
haplotype2-0000087	2834372	2955188	120817	*	B	NA19240_2	NA19240	19240	AFR
haplotype2-0000087	3268734	3319758	51025	*	C	NA19240_2	NA19240	19240	AFR
haplotype2-0000087	3693153	4151036	457884	*	D	NA19240_2	NA19240	19240	AFR
haplotype1-0000006	833309	1889038	1055730	*	A	NA19317_1	NA19317	19317	AFR
haplotype1-0000006	3119729	3239736	120008	*	B	NA19317_1	NA19317	19317	AFR
haplotype1-0000006	3553631	3604661	51031	*	C	NA19317_1	NA19317	19317	AFR
haplotype1-0000006	3978163	4434034	455872	*	D	NA19317_1	NA19317	19317	AFR
haplotype2-0000067	855178	1435852	580675	*	A	NA19317_2	NA19317	19317	AFR
haplotype2-0000067	2665342	2788034	122693	*	B	NA19317_2	NA19317	19317	AFR
haplotype2-0000067	3101963	3153004	51042	*	C	NA19317_2	NA19317	19317	AFR
haplotype2-0000067	3526512	3987519	461008	*	D	NA19317_2	NA19317	19317	AFR
haplotype1-0000007	828283	1782034	953752	*	A	NA19384_1	NA19384	19384	AFR
haplotype1-0000007	3013082	3134796	121715	*	B	NA19384_1	NA19384	19384	AFR
haplotype1-0000007	3445068	3496109	51042	*	C	NA19384_1	NA19384	19384	AFR
haplotype1-0000007	3869399	4326866	457468	*	D	NA19384_1	NA19384	19384	AFR
haplotype2-0000114	828979	1408374	579396	*	A	NA19384_2	NA19384	19384	AFR
haplotype2-0000114	2638473	2773730	135258	*	B	NA19384_2	NA19384	19384	AFR
haplotype2-0000114	3087298	3138328	51031	*	C	NA19384_2	NA19384	19384	AFR
haplotype2-0000114	3511773	3967607	455835	*	D	NA19384_2	NA19384	19384	AFR
haplotype1-0000027	820179	1788151	967973	*	A	NA19650_1	NA19650	19650	AMR
haplotype1-0000027	3025734	3158942	133209	*	B	NA19650_1	NA19650	19650	AMR
haplotype1-0000027	3472465	3523509	51045	*	C	NA19650_1	NA19650	19650	AMR
haplotype1-0000027	3896895	4352026	455132	*	D	NA19650_1	NA19650	19650	AMR
haplotype2-0000078	830652	1213188	382537	*	A	NA19650_2	NA19650	19650	AMR
haplotype2-0000078	2442848	2563549	120702	*	B	NA19650_2	NA19650	19650	AMR
haplotype2-0000078	2877050	2928080	51031	*	C	NA19650_2	NA19650	19650	AMR
haplotype2-0000078	3301528	3758000	456473	*	D	NA19650_2	NA19650	19650	AMR
haplotype1-0000026	828200	1212019	383820	*	A	NA19705_1	NA19705	19705	AFR
haplotype1-0000026	2440550	2560715	120166	*	B	NA19705_1	NA19705	19705	AFR
haplotype1-0000026	2871010	2922043	51034	*	C	NA19705_1	NA19705	19705	AFR
haplotype1-0000026	3304274	3761467	457194	*	D	NA19705_1	NA19705	19705	AFR
haplotype2-0000092	828867	1018045	189179	*	A	NA19705_2	NA19705	19705	AFR
haplotype2-0000092	2250731	2373278	122548	*	B	NA19705_2	NA19705	19705	AFR
haplotype2-0000092	2682332	2733368	51037	*	C	NA19705_2	NA19705	19705	AFR
haplotype2-0000092	3106745	3563490	456746	*	D	NA19705_2	NA19705	19705	AFR
haplotype1-0000026	829387	1298036	468650	*	A	NA19836_1	NA19836	19836	AFR
haplotype1-0000026	2529264	2650484	121221	*	B	NA19836_1	NA19836	19836	AFR
haplotype1-0000026	2963777	3014803	51027	*	C	NA19836_1	NA19836	19836	AFR
haplotype1-0000026	3388326	3845294	456969	*	D	NA19836_1	NA19836	19836	AFR
haplotype2-0000107	830705	1603117	772413	*	A	NA19983_2	NA19983	19983	AFR
haplotype2-0000107	2834180	2961722	127543	*	B	NA19983_2	NA19983	19983	AFR
haplotype2-0000107	3275221	3326249	51029	*	C	NA19983_2	NA19983	19983	AFR
haplotype2-0000107	3699711	4156745	457035	*	D	NA19983_2	NA19983	19983	AFR
haplotype1-0000023	838177	2476467	1638291	*	A	NA20509_1	NA20509	20509	EUR
haplotype1-0000023	3712144	3834631	122488	*	B	NA20509_1	NA20509	20509	EUR
haplotype1-0000023	4148139	4199168	51030	*	C	NA20509_1	NA20509	20509	EUR
haplotype1-0000023	4572633	5030210	457578	*	D	NA20509_1	NA20509	20509	EUR
haplotype2-0000077	828077	1793368	965292	*	A	NA20509_2	NA20509	20509	EUR
haplotype2-0000077	3024114	3170311	146198	*	B	NA20509_2	NA20509	20509	EUR
haplotype2-0000077	3483826	3534867	51042	*	C	NA20509_2	NA20509	20509	EUR
haplotype2-0000077	3908089	4365972	457884	*	D	NA20509_2	NA20509	20509	EUR
haplotype1-0000008	832414	1409768	577355	*	A	NA20847_1	NA20847	20847	SAS
haplotype1-0000008	2641584	2761935	120352	*	B	NA20847_1	NA20847	20847	SAS
haplotype1-0000008	3075432	3126461	51030	*	C	NA20847_1	NA20847	20847	SAS
haplotype1-0000008	3499882	3955228	455347	*	D	NA20847_1	NA20847	20847	SAS
haplotype2-0000108	833535	1107578	274044	*	A	NA20847_2	NA20847	20847	SAS
haplotype2-0000108	2341428	2461448	120021	*	B	NA20847_2	NA20847	20847	SAS
haplotype2-0000108	2775085	2826112	51028	*	C	NA20847_2	NA20847	20847	SAS
haplotype2-0000108	3199512	3655944	456433	*	D	NA20847_2	NA20847	20847	SAS
haplotype1-0000001	830665	1601797	771133	*	A	NA24385_1	NA24385	24385	EUR
haplotype1-0000001	2840951	2962007	121057	*	B	NA24385_1	NA24385	24385	EUR
haplotype1-0000001	3272315	3323344	51030	*	C	NA24385_1	NA24385	24385	EUR
haplotype1-0000001	3696796	4153182	456387	*	D	NA24385_1	NA24385	24385	EUR
haplotype2-0000078	834171	1800478	966308	*	A	NA24385_2	NA24385	24385	EUR
haplotype2-0000078	3032957	3149377	116421	*	B	NA24385_2	NA24385	24385	EUR
haplotype2-0000078	3463234	3514261	51028	*	C	NA24385_2	NA24385	24385	EUR
haplotype2-0000078	3887633	4343574	455942	*	D	NA24385_2	NA24385	24385	EUR
