# Supplementary material for: Population differences of chromosome 22q11.2 duplication structure predispose differentially to microdeletion and inversion
Source: Nat Commun. 2026 Apr 18;17:3701. doi: 10.1038/s41467-026-71905-y (PMC13103302; doi:10.1038/s41467-026-71905-y)
Supplement: Supplementary file 14 — Source Data [file 41467_2026_71905_MOESM14_ESM.zip › Fig2b.tsv]

seqnames	start	end	width	strand	ID	asm.id	sample.id	sample.num.id	superpop	plt.id	cluster.k	cluster.id
haplotype1-0000033	829612	2977463	2147852	*	A	GM19129_1	GM19129	19129	AFR	African	1	cl15
haplotype2-0000095	826148	1598343	772196	*	A	GM19129_2	GM19129	19129	AFR	African	4	cl7
haplotype1-0000032	842856	1498780	655925	*	A	GM19331_1	GM19331	19331	AFR	African	12	cl6
haplotype2-0000167	830244	1999944	1169701	*	A	GM19331_2	GM19331	19331	AFR	African	3	cl11
haplotype1-0000030	829676	1797470	967795	*	A	GM20355_1	GM20355	20355	AFR	African	6	cl9
haplotype2-0000180	834490	2191455	1356966	*	A	GM20355_2	GM20355	20355	AFR	African	8	cl13
haplotype1-0000039	834274	1411569	577296	*	A	GM21487_1	GM21487	21487	AFR	African	2	cl5
haplotype2-0000107	833518	1216577	383060	*	A	HG00096_2	HG00096	00096	EUR	non-African	10	cl3
haplotype1-0000002	830120	1793928	963809	*	A	HG00171_1	HG00171	00171	EUR	non-African	6	cl9
haplotype2-0000152	834237	1795870	961634	*	A	HG00171_2	HG00171	00171	EUR	non-African	6	cl9
haplotype1-0000005	830697	1600220	769524	*	A	HG00268_1	HG00268	00268	EUR	non-African	4	cl7
haplotype2-0000050	829427	1795973	966547	*	A	HG00268_2	HG00268	00268	EUR	non-African	6	cl9
haplotype1-0000012	824918	1207411	382494	*	A	HG00358_1	HG00358	00358	EUR	non-African	10	cl3
haplotype2-0000100	825722	1402871	577150	*	A	HG00358_2	HG00358	00358	EUR	non-African	2	cl5
HG005_1_JAHEPO010000058.1	832310	1215459	383150	*	A	HG005_1	HG005	005	EAS	non-African	10	cl3
HG005_2_JAHEPN010000068.1	832518	1411326	578809	*	A	HG005_2	HG005	005	EAS	non-African	2	cl5
haplotype2-0000298	832037	1215095	383059	*	A	HG00512_2	HG00512	00512	EAS	non-African	10	cl3
haplotype1-0000041	834582	1802497	967916	*	A	HG00513_1	HG00513	00513	EAS	non-African	6	cl9
haplotype2-0000117	829640	1603643	774004	*	A	HG00513_2	HG00513	00513	EAS	non-African	4	cl7
HG00621_2_JAHBCC010000017.1	831516	1020616	189101	*	A	HG00621_2	HG00621	00621	EAS	non-African	9	cl1
haplotype1-0000015	833312	1605394	772083	*	A	HG00731_1	HG00731	00731	AMR	non-African	4	cl7
haplotype2-0000050	837268	1220176	382909	*	A	HG00731_2	HG00731	00731	AMR	non-African	10	cl3
haplotype1-0000017	837265	1220174	382910	*	A	HG00733_1	HG00733	00733	AMR	non-African	10	cl3
haplotype2-0000084	829802	1405919	576118	*	A	HG00733_2	HG00733	00733	AMR	non-African	2	cl5
HG00735_1_JAHBCH010000040.1	829591	1599110	769520	*	A	HG00735_1	HG00735	00735	AMR	non-African	4	cl7
HG00735_2_JAHBCG010000054.1	830969	1213987	383019	*	A	HG00735_2	HG00735	00735	AMR	non-African	10	cl3
HG00741_1_JAHALY010000033.1	829881	1799066	969186	*	A	HG00741_1	HG00741	00741	AMR	non-African	6	cl9
HG00741_2_JAHALX010000108.1	831035	1213619	382585	*	A	HG00741_2	HG00741	00741	AMR	non-African	10	cl3
haplotype1-0000033	831770	1216320	384551	*	A	HG00864_1	HG00864	00864	EAS	non-African	10	cl3
HG01071_2_JAHBCE010000021.1	830908	1604162	773255	*	A	HG01071_2	HG01071	01071	AMR	non-African	4	cl7
HG01106_1_JAHAMC010000037.1	829060	1408297	579238	*	A	HG01106_1	HG01106	01106	AMR	non-African	2	cl5
HG01106_2_JAHAMB010000092.1	830343	1216386	386044	*	A	HG01106_2	HG01106	01106	AMR	non-African	10	cl3
haplotype1-0000038	832119	1993274	1161156	*	A	HG01114_1	HG01114	01114	AMR	non-African	3	cl11
HG01258_1_JAGYYV010000046.1	836668	1219976	383309	*	A	HG01258_1	HG01258	01258	AMR	non-African	10	cl3
HG01258_2_JAGYYU010000044.1	829161	1211856	382696	*	A	HG01258_2	HG01258	01258	AMR	non-African	10	cl3
haplotype1-0000009	836676	1219992	383317	*	A	HG01352_1	HG01352	01352	AMR	non-African	10	cl3
haplotype2-0000164	826632	1405309	578678	*	A	HG01352_2	HG01352	01352	AMR	non-African	2	cl5
HG01361_1_JAGYYX010000045.1	838101	1222992	384892	*	A	HG01361_1	HG01361	01361	AMR	non-African	10	cl3
haplotype1-0000032	829182	1212159	382978	*	A	HG01505_1	HG01505	01505	EUR	non-African	10	cl3
haplotype2-0000139	835357	1109624	274268	*	A	HG01505_2	HG01505	01505	EUR	non-African	13	cl2
haplotype1-0000032	823393	1206476	383084	*	A	HG01573_1	HG01573	01573	AMR	non-African	10	cl3
haplotype2-0000092	831068	1606174	775107	*	A	HG01573_2	HG01573	01573	AMR	non-African	4	cl7
haplotype1-0000034	831836	1602599	770764	*	A	HG01596_1	HG01596	01596	EAS	non-African	4	cl7
h2tg000015l	829545	1402912	573368	*	A	HG01888_2	HG01888	01888	AFR	African	2	cl5
haplotype1-0000028	831923	1215089	383167	*	A	HG01890_1	HG01890	01890	AFR	African	10	cl3
haplotype2-0000085	831438	1995866	1164429	*	A	HG01890_2	HG01890	01890	AFR	African	3	cl11
HG01891_1_JAGYVO010000053.1	831948	1215116	383169	*	A	HG01891_1	HG01891	01891	AFR	African	10	cl3
HG01891_2_JAGYVN010000056.1	829284	1601494	772211	*	A	HG01891_2	HG01891	01891	AFR	African	4	cl7
HG01928_1_JAGYVQ010000038.1	833040	1217967	384928	*	A	HG01928_1	HG01928	01928	AMR	non-African	10	cl3
HG01928_2_JAGYVP010000046.1	833033	1216071	383039	*	A	HG01928_2	HG01928	01928	AMR	non-African	10	cl3
HG01952_1_JAHAME010000032.1	841264	1224842	383579	*	A	HG01952_1	HG01952	01952	AMR	non-African	10	cl3
HG01978_1_JAGYVS010000034.1	833690	1606414	772725	*	A	HG01978_1	HG01978	01978	AMR	non-African	4	cl7
haplotype1-0000024	836312	1412233	575922	*	A	HG02011_1	HG02011	02011	AFR	African	2	cl5
haplotype2-0000063	829867	1406118	576252	*	A	HG02011_2	HG02011	02011	AFR	African	2	cl5
haplotype1-0000012	830731	1019744	189014	*	A	HG02018_1	HG02018	02018	EAS	non-African	9	cl1
haplotype2-0000085	831157	1215638	384482	*	A	HG02018_2	HG02018	02018	EAS	non-African	10	cl3
haplotype1-0000017	830515	1605242	774728	*	A	HG02059_1	HG02059	02059	EAS	non-African	4	cl7
haplotype2-0000124	831568	1216076	384509	*	A	HG02059_2	HG02059	02059	EAS	non-African	10	cl3
HG02080_1_JAHEOW010000012.1	834416	1605437	771022	*	A	HG02080_1	HG02080	02080	EAS	non-African	4	cl7
HG02080_2_JAHEOV010000101.1	830155	1214781	384627	*	A	HG02080_2	HG02080	02080	EAS	non-African	10	cl3
haplotype1-0000037	832650	1215744	383095	*	A	HG02106_1	HG02106	02106	AMR	non-African	10	cl3
haplotype2-0000100	830357	1213722	383366	*	A	HG02106_2	HG02106	02106	AMR	non-African	10	cl3
HG02148_1_JAHAMG010000021.1	831154	1213471	382318	*	A	HG02148_1	HG02148	02148	AMR	non-African	10	cl3
HG02148_2_JAHAMF010000035.1	826814	1209954	383141	*	A	HG02148_2	HG02148	02148	AMR	non-African	10	cl3
HG02257_1_JAGYVI010000052.1	828129	2187991	1359863	*	A	HG02257_1	HG02257	02257	AFR	African	8	cl13
HG02257_2_JAGYVH010000008.1	832461	1399636	567176	*	A	HG02257_2	HG02257	02257	AFR	African	2	cl5
haplotype1-0000040	827810	1296251	468442	*	A	HG02282_1	HG02282	02282	AFR	African	15	cl4
haplotype2-0000146	833263	1404378	571116	*	A	HG02282_2	HG02282	02282	AFR	African	2	cl5
HG02486_1_JAGYVM010000024.1	831864	1594312	762449	*	A	HG02486_1	HG02486	02486	AFR	African	4	cl7
HG02486_2_JAGYVL010000054.1	829742	1602465	772724	*	A	HG02486_2	HG02486	02486	AFR	African	4	cl7
haplotype1-0000014	832097	1216676	384580	*	A	HG02492_1	HG02492	02492	SAS	non-African	10	cl3
haplotype2-0000102	830197	1212715	382519	*	A	HG02492_2	HG02492	02492	SAS	non-African	10	cl3
HG02559_1_JAGYVK010000069.1	828555	1212562	384008	*	A	HG02559_1	HG02559	02559	AFR	African	10	cl3
HG02559_2_JAGYVJ010000046.1	829348	2076472	1247125	*	A	HG02559_2	HG02559	02559	AFR	African	5	cl12
haplotype1-0000030	828357	1489425	661069	*	A	HG02587_1	HG02587	02587	AFR	African	12	cl6
HG02622_1_JAHAOO010000001.1	827107	1598638	771532	*	A	HG02622_1	HG02622	02622	AFR	African	4	cl7
haplotype1-0000028	825560	1402598	577039	*	A	HG02666_1	HG02666	02666	AFR	African	2	cl5
haplotype2-0000076	828802	1288671	459870	*	A	HG02666_2	HG02666	02666	AFR	African	15	cl4
haplotype2-0000224	830714	1407416	576703	*	A	HG02769_2	HG02769	02769	AFR	African	2	cl5
HG02886_2_JAHAOT010000063.1	833415	1409854	576440	*	A	HG02886_2	HG02886	02886	AFR	African	2	cl5
haplotype1-0000015	827488	1211320	383833	*	A	HG02953_1	HG02953	02953	AFR	African	10	cl3
haplotype2-0000147	828544	1989666	1161123	*	A	HG02953_2	HG02953	02953	AFR	African	3	cl11
haplotype1-0000022	832544	1988394	1155851	*	A	HG03009_1	HG03009	03009	SAS	non-African	3	cl11
haplotype2-0000065	829781	1599599	769819	*	A	HG03009_2	HG03009	03009	SAS	non-African	4	cl7
haplotype1-0000003	830398	1793490	963093	*	A	HG03065_1	HG03065	03065	AFR	African	6	cl9
haplotype2-0000049	833579	1608691	775113	*	A	HG03065_2	HG03065	03065	AFR	African	4	cl7
HG03098_2_JAHEPL010000029.1	829851	1691262	861412	*	A	HG03098_2	HG03098	03098	AFR	African	11	cl8
haplotype1-0000010	831663	1796484	964822	*	A	HG03248_1	HG03248	03248	AFR	African	6	cl9
haplotype2-0000145	830684	2081534	1250851	*	A	HG03248_2	HG03248	03248	AFR	African	5	cl12
haplotype1-0000034	851919	1626981	775063	*	A	HG03371_1	HG03371	03371	AFR	African	4	cl7
haplotype2-0000081	828179	1589741	761563	*	A	HG03371_2	HG03371	03371	AFR	African	4	cl7
haplotype1-0000042	830974	1213738	382765	*	A	HG03452_1	HG03452	03452	AFR	African	10	cl3
haplotype2-0000144	825577	1208563	382987	*	A	HG03452_2	HG03452	03452	AFR	African	10	cl3
haplotype1-0000001	829283	1797161	967879	*	A	HG03456_1	HG03456	03456	AFR	African	6	cl9
haplotype2-0000167	827883	1101456	273574	*	A	HG03456_2	HG03456	03456	AFR	African	13	cl2
unassigned-0000897	831328	1805073	973746	*	A	HG03471_vrk1.0_1	HG03471	03471	AFR	African	6	cl9
HG03516_1_JAGYYT010000034.1	824773	1989339	1164567	*	A	HG03516_1	HG03516	03516	AFR	African	3	cl11
HG03516_2_JAGYYS010000007.1	828583	1791112	962530	*	A	HG03516_2	HG03516	03516	AFR	African	6	cl9
haplotype1-0000027	828253	1989374	1161122	*	A	HG03683_1	HG03683	03683	SAS	non-African	3	cl11
haplotype2-0000057	829990	1406789	576800	*	A	HG03683_2	HG03683	03683	SAS	non-African	2	cl5
haplotype1-0000020	832362	1795747	963386	*	A	HG03732_1	HG03732	03732	SAS	non-African	6	cl9
haplotype2-0000089	831276	1412459	581184	*	A	HG03732_2	HG03732	03732	SAS	non-African	2	cl5
haplotype1-0000006	826665	1402950	576286	*	A	HG03807_1	HG03807	03807	SAS	non-African	2	cl5
haplotype2-0000108	829447	1297020	467574	*	A	HG03807_2	HG03807	03807	SAS	non-African	15	cl4
haplotype1-0000023	830891	1605320	774430	*	A	HG04217_1	HG04217	04217	SAS	non-African	4	cl7
haplotype2-0000078	830438	1214930	384493	*	A	HG04217_2	HG04217	04217	SAS	non-African	10	cl3
haplotype1-0000005	831412	1215755	384344	*	A	NA12329_1	NA12329	12329	EUR	non-African	10	cl3
haplotype2-0000094	828118	1601183	773066	*	A	NA12329_2	NA12329	12329	EUR	non-African	4	cl7
haplotype1-0000020	834639	1219147	384509	*	A	NA18534_1	NA18534	18534	EAS	non-African	10	cl3
haplotype2-0000097	833293	1216331	383039	*	A	NA18534_2	NA18534	18534	EAS	non-African	10	cl3
NA18906_1_JAHEOO010000012.1	828600	1211493	382894	*	A	NA18906_1	NA18906	18906	AFR	African	10	cl3
haplotype1-0000006	830514	1214714	384201	*	A	NA18939_1	NA18939	18939	EAS	non-African	10	cl3
haplotype2-0000145	833586	1216570	382985	*	A	NA18939_2	NA18939	18939	EAS	non-African	10	cl3
haplotype2-0000121	857255	1437849	580595	*	A	NA19238_2	NA19238	19238	AFR	African	2	cl5
haplotype1-0000037	831861	1215325	383465	*	A	NA19239_1	NA19239	19239	AFR	African	10	cl3
haplotype2-0000094	832871	1216123	383253	*	A	NA19239_2	NA19239	19239	AFR	African	10	cl3
haplotype2-0000087	829103	1604404	775302	*	A	NA19240_2	NA19240	19240	AFR	African	4	cl7
haplotype1-0000006	833309	1889038	1055730	*	A	NA19317_1	NA19317	19317	AFR	African	14	cl10
haplotype2-0000067	855178	1435852	580675	*	A	NA19317_2	NA19317	19317	AFR	African	2	cl5
haplotype1-0000007	828283	1782034	953752	*	A	NA19384_1	NA19384	19384	AFR	African	6	cl9
haplotype2-0000114	828979	1408374	579396	*	A	NA19384_2	NA19384	19384	AFR	African	2	cl5
haplotype1-0000027	820179	1788151	967973	*	A	NA19650_1	NA19650	19650	AMR	non-African	6	cl9
haplotype2-0000078	830652	1213188	382537	*	A	NA19650_2	NA19650	19650	AMR	non-African	10	cl3
haplotype1-0000026	828200	1212019	383820	*	A	NA19705_1	NA19705	19705	AFR	African	10	cl3
haplotype2-0000092	828867	1018045	189179	*	A	NA19705_2	NA19705	19705	AFR	African	9	cl1
haplotype1-0000026	829387	1298036	468650	*	A	NA19836_1	NA19836	19836	AFR	African	15	cl4
haplotype2-0000107	830705	1603117	772413	*	A	NA19983_2	NA19983	19983	AFR	African	4	cl7
haplotype1-0000023	838177	2476467	1638291	*	A	NA20509_1	NA20509	20509	EUR	non-African	7	cl14
haplotype2-0000077	828077	1793368	965292	*	A	NA20509_2	NA20509	20509	EUR	non-African	6	cl9
haplotype1-0000008	832414	1409768	577355	*	A	NA20847_1	NA20847	20847	SAS	non-African	2	cl5
haplotype2-0000108	833535	1107578	274044	*	A	NA20847_2	NA20847	20847	SAS	non-African	13	cl2
haplotype1-0000001	830665	1601797	771133	*	A	NA24385_1	NA24385	24385	EUR	non-African	4	cl7
haplotype2-0000078	834171	1800478	966308	*	A	NA24385_2	NA24385	24385	EUR	non-African	6	cl9
