# Supplementary material for: Population differences of chromosome 22q11.2 duplication structure predispose differentially to microdeletion and inversion
Source: Nat Commun. 2026 Apr 18;17:3701. doi: 10.1038/s41467-026-71905-y (PMC13103302; doi:10.1038/s41467-026-71905-y)
Supplement: Supplementary file 14 — Source Data [file 41467_2026_71905_MOESM14_ESM.zip › Fig2c_barplot.tsv]

plt.group.id	superpop	count	sum
4	AFR	1	31
4	AMR	17	31
4	EAS	10	31
4	EUR	1	31
4	SAS	2	31
5	AFR	6	11
5	AMR	1	11
5	EUR	3	11
5	SAS	1	11
24	AFR	3	9
24	AMR	3	9
24	EAS	2	9
24	EUR	1	9
13	AFR	5	6
13	SAS	1	6
1	AFR	1	3
1	EAS	2	3
2	AFR	1	3
2	EUR	1	3
2	SAS	1	3
16	AFR	3	3
18	AFR	1	3
18	AMR	1	3
18	EUR	1	3
25	AMR	2	3
25	SAS	1	3
6	AFR	2	2
8	AFR	2	2
10	AMR	1	2
10	SAS	1	2
12	SAS	2	2
28	AFR	2	2
30	AFR	2	2
32	EAS	2	2
3	AFR	1	1
7	SAS	1	1
9	AFR	1	1
11	AFR	1	1
14	AFR	1	1
15	AMR	1	1
17	AFR	1	1
19	EAS	1	1
20	AFR	1	1
21	AFR	1	1
22	SAS	1	1
23	AFR	1	1
26	AFR	1	1
27	AFR	1	1
29	EUR	1	1
31	EUR	1	1
33	AFR	1	1
34	AMR	1	1
35	AMR	1	1
36	AFR	1	1
37	AFR	1	1
38	EAS	1	1
39	EUR	1	1
40	AFR	1	1
41	EUR	1	1
42	EUR	1	1
43	AFR	1	1
44	EUR	1	1
45	AFR	1	1
46	EUR	1	1
47	SAS	1	1
48	AFR	1	1
49	AFR	1	1
50	AFR	1	1
51	AFR	1	1
52	AFR	1	1
53	SAS	1	1
54	AMR	1	1
55	AFR	1	1
56	SAS	1	1
57	AFR	1	1
58	AFR	1	1
59	AFR	1	1
60	AFR	1	1
61	AFR	1	1
62	EUR	1	1
63	AFR	1	1
