# Supplementary material for: Population differences of chromosome 22q11.2 duplication structure predispose differentially to microdeletion and inversion
Source: Nat Commun. 2026 Apr 18;17:3701. doi: 10.1038/s41467-026-71905-y (PMC13103302; doi:10.1038/s41467-026-71905-y)
Supplement: Supplementary file 14 — Source Data [file 41467_2026_71905_MOESM14_ESM.zip › Fig2c_hors.tsv]

seqnames	start	end	width	strand	q.name	q.len	q.start	q.end	t.name	t.len	n.match	aln.len	mapq	NM	SDblock.id	plt.group.id
GM19129_1	0	24505	24506	-	T2T-CHM13consensus_25kbp	24949	0	24947	haplotype1-0000033	6541170	23199	23867	0	2332	A	63
GM19129_1	31890	59651	27762	+	T2T-CHM13consensus_28kbp	27804	0	27804	haplotype1-0000033	6541170	27511	27640	0	366	A	63
GM19129_1	64164	88804	24641	+	T2T-CHM13consensus_25kbp	24949	0	24947	haplotype1-0000033	6541170	23198	24035	1	2501	A	63
GM19129_1	88805	128502	39698	-	T2T-CHM13consensus_41kbp	40718	0	40718	haplotype1-0000033	6541170	39451	39663	0	1291	A	63
GM19129_1	88805	193852	105048	-	T2T-CHM13consensus_105kbp	105261	0	105261	haplotype1-0000033	6541170	104635	105299	0	673	A	63
GM19129_1	193852	218348	24497	-	T2T-CHM13consensus_25kbp	24949	0	24947	haplotype1-0000033	6541170	23191	23868	0	2341	A	63
GM19129_1	222094	249882	27789	-	T2T-CHM13consensus_28kbp	27804	0	27804	haplotype1-0000033	6541170	27480	27644	0	401	A	63
GM19129_1	258575	282978	24404	+	T2T-CHM13consensus_25kbp	24949	0	24947	haplotype1-0000033	6541170	23208	23786	0	2242	A	63
GM19129_1	282978	388043	105066	+	T2T-CHM13consensus_105kbp	105261	0	105261	haplotype1-0000033	6541170	104653	105290	0	646	A	63
GM19129_1	348348	388043	39696	+	T2T-CHM13consensus_41kbp	40718	0	40718	haplotype1-0000033	6541170	39449	39651	0	1281	A	63
GM19129_1	388044	412580	24537	-	T2T-CHM13consensus_25kbp	24949	0	24947	haplotype1-0000033	6541170	23196	23900	0	2368	A	63
GM19129_1	419473	443417	23945	+	T2T-CHM13consensus_28kbp	27804	0	24420	haplotype1-0000033	6541170	21740	26245	0	4720	A	63
GM19129_1	453946	478559	24614	+	T2T-CHM13consensus_25kbp	24949	0	24947	haplotype1-0000033	6541170	23197	24008	0	2475	A	63
GM19129_1	478560	518264	39705	-	T2T-CHM13consensus_41kbp	40718	0	40718	haplotype1-0000033	6541170	39470	39664	0	1273	A	63
GM19129_1	478560	583647	105088	-	T2T-CHM13consensus_105kbp	105261	0	105261	haplotype1-0000033	6541170	104729	105301	0	581	A	63
GM19129_1	583647	608143	24497	-	T2T-CHM13consensus_25kbp	24949	0	24947	haplotype1-0000033	6541170	23188	23868	0	2344	A	63
GM19129_1	611918	639705	27788	-	T2T-CHM13consensus_28kbp	27804	0	27804	haplotype1-0000033	6541170	27478	27643	0	402	A	63
GM19129_1	648166	672568	24403	+	T2T-CHM13consensus_25kbp	24949	0	24947	haplotype1-0000033	6541170	23209	23786	0	2241	A	63
GM19129_1	688964	809052	120089	-	T2T-CHM13consensus_120kbp	122583	0	122583	haplotype1-0000033	6541170	119918	120313	0	2665	A	63
GM19129_1	809069	836782	27714	-	T2T-CHM13consensus_28kbp	27804	0	27804	haplotype1-0000033	6541170	27458	27575	0	354	A	63
GM19129_1	844514	868869	24356	+	T2T-CHM13consensus_25kbp	24949	0	24947	haplotype1-0000033	6541170	23180	23732	0	2216	A	63
GM19129_1	868869	973939	105071	+	T2T-CHM13consensus_105kbp	105261	0	105261	haplotype1-0000033	6541170	104809	105263	0	463	A	63
GM19129_1	934236	973939	39704	+	T2T-CHM13consensus_41kbp	40718	0	40718	haplotype1-0000033	6541170	39500	39642	1	1221	A	63
GM19129_1	973940	998455	24516	-	T2T-CHM13consensus_25kbp	24949	0	24947	haplotype1-0000033	6541170	23180	23874	0	2358	A	63
GM19129_1	1005043	1033306	28264	+	T2T-CHM13consensus_28kbp	27804	0	27804	haplotype1-0000033	6541170	27464	28166	0	939	A	63
GM19129_1	1033323	1154796	121474	+	T2T-CHM13consensus_120kbp	122583	0	122583	haplotype1-0000033	6541170	120139	121461	0	3592	A	63
GM19129_1	1171200	1195697	24498	-	T2T-CHM13consensus_25kbp	24949	0	24947	haplotype1-0000033	6541170	23203	23868	0	2329	A	63
GM19129_1	1203028	1230774	27747	+	T2T-CHM13consensus_28kbp	27804	0	27804	haplotype1-0000033	6541170	27502	27632	0	367	A	63
GM19129_1	1235445	1259847	24403	+	T2T-CHM13consensus_25kbp	24949	0	24947	haplotype1-0000033	6541170	23206	23786	0	2244	A	63
GM19129_1	1276242	1396330	120089	-	T2T-CHM13consensus_120kbp	122583	0	122583	haplotype1-0000033	6541170	119918	120313	0	2665	A	63
GM19129_1	1396347	1424060	27714	-	T2T-CHM13consensus_28kbp	27804	0	27804	haplotype1-0000033	6541170	27458	27575	0	354	A	63
GM19129_1	1431785	1456140	24356	+	T2T-CHM13consensus_25kbp	24949	0	24947	haplotype1-0000033	6541170	23180	23732	0	2216	A	63
GM19129_1	1456140	1561209	105070	+	T2T-CHM13consensus_105kbp	105261	0	105261	haplotype1-0000033	6541170	104810	105263	1	462	A	63
GM19129_1	1521507	1561209	39703	+	T2T-CHM13consensus_41kbp	40718	0	40718	haplotype1-0000033	6541170	39500	39642	0	1221	A	63
GM19129_1	1561210	1585725	24516	-	T2T-CHM13consensus_25kbp	24949	0	24947	haplotype1-0000033	6541170	23179	23874	0	2359	A	63
GM19129_1	1592313	1620576	28264	+	T2T-CHM13consensus_28kbp	27804	0	27804	haplotype1-0000033	6541170	27464	28166	0	939	A	63
GM19129_1	1620593	1742067	121475	+	T2T-CHM13consensus_120kbp	122583	0	122583	haplotype1-0000033	6541170	120139	121461	0	3592	A	63
GM19129_1	1758471	1782968	24498	-	T2T-CHM13consensus_25kbp	24949	0	24947	haplotype1-0000033	6541170	23203	23868	0	2329	A	63
GM19129_1	1790299	1818045	27747	+	T2T-CHM13consensus_28kbp	27804	0	27804	haplotype1-0000033	6541170	27502	27632	0	367	A	63
GM19129_1	1822716	1847407	24692	+	T2T-CHM13consensus_25kbp	24949	0	24947	haplotype1-0000033	6541170	23165	24074	0	2573	A	63
GM19129_1	1847407	1952459	105053	+	T2T-CHM13consensus_105kbp	105261	0	105261	haplotype1-0000033	6541170	104613	105277	0	673	A	63
GM19129_1	1912794	1952459	39666	+	T2T-CHM13consensus_41kbp	40718	0	40718	haplotype1-0000033	6541170	39408	39651	0	1322	A	63
GM19129_1	1952460	1976969	24510	-	T2T-CHM13consensus_25kbp	24949	0	24947	haplotype1-0000033	6541170	23206	23873	0	2331	A	63
GM19331_1	0	24504	24505	-	T2T-CHM13consensus_25kbp	24949	0	24947	haplotype1-0000032	5054572	23197	23867	0	2334	A	20
GM19331_1	45208	84891	39684	+	T2T-CHM13consensus_41kbp	40718	1	40718	haplotype1-0000032	5054572	39431	39645	0	1293	A	20
GM19331_1	84892	109480	24589	-	T2T-CHM13consensus_25kbp	24949	0	24947	haplotype1-0000032	5054572	23182	23954	0	2436	A	20
GM19331_1	116413	144705	28293	+	T2T-CHM13consensus_28kbp	27804	0	27804	haplotype1-0000032	5054572	27490	28168	0	915	A	20
GM19331_1	144722	255937	111216	+	T2T-CHM13consensus_120kbp	122583	0	122583	haplotype1-0000032	5054572	109883	121461	60	13848	A	20
GM19331_1	272341	297030	24690	-	T2T-CHM13consensus_25kbp	24949	0	24947	haplotype1-0000032	5054572	23174	24075	0	2565	A	20
GM19331_1	301705	329476	27772	-	T2T-CHM13consensus_28kbp	27804	0	27804	haplotype1-0000032	5054572	27507	27639	1	369	A	20
GM19331_1	336559	361198	24640	+	T2T-CHM13consensus_25kbp	24949	0	24947	haplotype1-0000032	5054572	23193	24035	11	2506	A	20
GM19331_1	361199	400890	39692	-	T2T-CHM13consensus_41kbp	40718	0	40718	haplotype1-0000032	5054572	39464	39656	0	1271	A	20
GM19331_1	361199	466096	104898	-	T2T-CHM13consensus_105kbp	105261	0	105261	haplotype1-0000032	5054572	104514	105298	40	793	A	20
GM19331_1	466096	491108	25013	-	T2T-CHM13consensus_25kbp	24949	0	24947	haplotype1-0000032	5054572	23249	24305	0	2720	A	20
GM19331_2	0	24497	24498	-	T2T-CHM13consensus_25kbp	24949	0	24947	haplotype2-0000167	5566715	23197	23867	0	2334	A	51
GM19331_2	31794	59501	27708	+	T2T-CHM13consensus_28kbp	27804	0	27804	haplotype2-0000167	5566715	27519	27578	0	296	A	51
GM19331_2	63932	88419	24488	+	T2T-CHM13consensus_25kbp	24949	0	24947	haplotype2-0000167	5566715	23213	23846	0	2297	A	51
GM19331_2	88420	128087	39668	-	T2T-CHM13consensus_41kbp	40718	0	40718	haplotype2-0000167	5566715	39437	39645	0	1287	A	51
GM19331_2	88420	193322	104903	-	T2T-CHM13consensus_105kbp	105261	0	105261	haplotype2-0000167	5566715	104453	105319	0	875	A	51
GM19331_2	193322	217960	24639	-	T2T-CHM13consensus_25kbp	24949	0	24947	haplotype2-0000167	5566715	23177	24020	0	2507	A	51
GM19331_2	221733	249510	27778	-	T2T-CHM13consensus_28kbp	27804	0	27804	haplotype2-0000167	5566715	27473	27641	0	405	A	51
GM19331_2	257193	281595	24403	+	T2T-CHM13consensus_25kbp	24949	0	24947	haplotype2-0000167	5566715	23208	23786	2	2242	A	51
GM19331_2	297990	418071	120082	-	T2T-CHM13consensus_120kbp	122583	0	122583	haplotype2-0000167	5566715	119900	120314	1	2684	A	51
GM19331_2	418088	445797	27710	-	T2T-CHM13consensus_28kbp	27804	0	27804	haplotype2-0000167	5566715	27455	27574	0	356	A	51
GM19331_2	453574	477929	24356	+	T2T-CHM13consensus_25kbp	24949	0	24947	haplotype2-0000167	5566715	23180	23732	0	2216	A	51
GM19331_2	477929	583004	105076	+	T2T-CHM13consensus_105kbp	105261	0	105261	haplotype2-0000167	5566715	104812	105265	50	462	A	51
GM19331_2	543303	583004	39702	+	T2T-CHM13consensus_41kbp	40718	0	40718	haplotype2-0000167	5566715	39501	39642	10	1220	A	51
GM19331_2	583005	607519	24515	-	T2T-CHM13consensus_25kbp	24949	0	24947	haplotype2-0000167	5566715	23178	23874	0	2360	A	51
GM19331_2	614107	642370	28264	+	T2T-CHM13consensus_28kbp	27804	0	27804	haplotype2-0000167	5566715	27465	28166	0	938	A	51
GM19331_2	642387	763863	121477	+	T2T-CHM13consensus_120kbp	122583	0	122583	haplotype2-0000167	5566715	120137	121464	0	3597	A	51
GM19331_2	780267	804764	24498	-	T2T-CHM13consensus_25kbp	24949	0	24947	haplotype2-0000167	5566715	23202	23868	0	2330	A	51
GM19331_2	812096	839837	27742	+	T2T-CHM13consensus_28kbp	27804	0	27804	haplotype2-0000167	5566715	27497	27631	1	371	A	51
GM19331_2	844540	869230	24691	+	T2T-CHM13consensus_25kbp	24949	0	24947	haplotype2-0000167	5566715	23165	24074	0	2573	A	51
GM19331_2	869230	974281	105052	+	T2T-CHM13consensus_105kbp	105261	0	105261	haplotype2-0000167	5566715	104612	105278	0	675	A	51
GM19331_2	934616	974281	39666	+	T2T-CHM13consensus_41kbp	40718	0	40718	haplotype2-0000167	5566715	39407	39651	0	1323	A	51
GM19331_2	974282	998790	24509	-	T2T-CHM13consensus_25kbp	24949	0	24947	haplotype2-0000167	5566715	23205	23873	0	2332	A	51
GM20355_1	0	24473	24474	-	T2T-CHM13consensus_25kbp	24949	0	24947	haplotype1-0000030	5371157	23170	23841	0	2335	A	43
GM20355_1	31430	59207	27778	+	T2T-CHM13consensus_28kbp	27804	0	27804	haplotype1-0000030	5371157	27506	27654	0	385	A	43
GM20355_1	59224	178739	119516	+	T2T-CHM13consensus_120kbp	122583	0	122583	haplotype1-0000030	5371157	119200	120339	52	3409	A	43
GM20355_1	195126	219631	24506	-	T2T-CHM13consensus_25kbp	24949	0	24947	haplotype1-0000030	5371157	23203	23867	0	2328	A	43
GM20355_1	226965	250913	23949	+	T2T-CHM13consensus_28kbp	27804	0	24420	haplotype1-0000030	5371157	21768	26230	0	4677	A	43
GM20355_1	261360	285945	24586	+	T2T-CHM13consensus_25kbp	24949	0	24947	haplotype1-0000030	5371157	23190	23981	1	2455	A	43
GM20355_1	285946	325617	39672	-	T2T-CHM13consensus_41kbp	40718	0	40718	haplotype1-0000030	5371157	39426	39655	0	1308	A	43
GM20355_1	285946	391027	105082	-	T2T-CHM13consensus_105kbp	105261	0	105261	haplotype1-0000030	5371157	104651	105315	0	673	A	43
GM20355_1	391027	415355	24329	-	T2T-CHM13consensus_25kbp	24949	0	24947	haplotype1-0000030	5371157	23174	23705	0	2195	A	43
GM20355_1	422223	450510	28288	+	T2T-CHM13consensus_28kbp	27804	0	27804	haplotype1-0000030	5371157	27511	28158	0	884	A	43
GM20355_1	455140	479671	24532	+	T2T-CHM13consensus_25kbp	24949	0	24947	haplotype1-0000030	5371157	23240	23819	0	2243	A	43
GM20355_1	479672	519369	39698	-	T2T-CHM13consensus_41kbp	40718	0	40718	haplotype1-0000030	5371157	39480	39651	0	1250	A	43
GM20355_1	479672	584690	105019	-	T2T-CHM13consensus_105kbp	105261	0	105261	haplotype1-0000030	5371157	104637	105283	4	655	A	43
GM20355_1	584690	609331	24642	-	T2T-CHM13consensus_25kbp	24949	0	24947	haplotype1-0000030	5371157	23181	24021	0	2504	A	43
GM20355_1	616231	644007	27777	+	T2T-CHM13consensus_28kbp	27804	0	27804	haplotype1-0000030	5371157	27513	27650	0	374	A	43
GM20355_1	648873	673557	24685	+	T2T-CHM13consensus_25kbp	24949	0	24947	haplotype1-0000030	5371157	23169	24075	0	2570	A	43
GM20355_1	673557	778641	105085	+	T2T-CHM13consensus_105kbp	105261	0	105261	haplotype1-0000030	5371157	104621	105297	0	685	A	43
GM20355_1	738929	778641	39713	+	T2T-CHM13consensus_41kbp	40718	0	40718	haplotype1-0000030	5371157	39428	39663	0	1314	A	43
GM20355_1	778642	803174	24533	-	T2T-CHM13consensus_25kbp	24949	0	24947	haplotype1-0000030	5371157	23199	23900	0	2365	A	43
GM20355_2	0	24505	24506	-	T2T-CHM13consensus_25kbp	24949	0	24947	haplotype2-0000180	5793566	23209	23867	0	2322	A	60
GM20355_2	31817	59521	27705	+	T2T-CHM13consensus_28kbp	27804	0	27804	haplotype2-0000180	5793566	27556	27568	3	249	A	60
GM20355_2	63947	88431	24485	+	T2T-CHM13consensus_25kbp	24949	0	24947	haplotype2-0000180	5793566	23211	23846	0	2299	A	60
GM20355_2	88432	128115	39684	-	T2T-CHM13consensus_41kbp	40718	0	40718	haplotype2-0000180	5793566	39484	39639	0	1234	A	60
GM20355_2	88432	193450	105019	-	T2T-CHM13consensus_105kbp	105261	0	105261	haplotype2-0000180	5793566	104708	105269	0	570	A	60
GM20355_2	193450	218082	24633	-	T2T-CHM13consensus_25kbp	24949	0	24947	haplotype2-0000180	5793566	23183	24021	0	2502	A	60
GM20355_2	222584	250344	27761	-	T2T-CHM13consensus_28kbp	27804	0	27804	haplotype2-0000180	5793566	27501	27629	0	365	A	60
GM20355_2	257457	282069	24613	+	T2T-CHM13consensus_25kbp	24949	0	24947	haplotype2-0000180	5793566	23188	24008	0	2484	A	60
GM20355_2	282070	321759	39690	-	T2T-CHM13consensus_41kbp	40718	0	40718	haplotype2-0000180	5793566	39455	39659	0	1283	A	60
GM20355_2	282070	387108	105039	-	T2T-CHM13consensus_105kbp	105261	0	105261	haplotype2-0000180	5793566	104638	105295	0	666	A	60
GM20355_2	387108	411611	24504	-	T2T-CHM13consensus_25kbp	24949	0	24947	haplotype2-0000180	5793566	23191	23872	0	2345	A	60
GM20355_2	415357	443144	27788	-	T2T-CHM13consensus_28kbp	27804	0	27804	haplotype2-0000180	5793566	27479	27644	0	402	A	60
GM20355_2	451857	476259	24403	+	T2T-CHM13consensus_25kbp	24949	0	24947	haplotype2-0000180	5793566	23208	23786	0	2242	A	60
GM20355_2	476259	581329	105071	+	T2T-CHM13consensus_105kbp	105261	0	105261	haplotype2-0000180	5793566	104653	105292	0	648	A	60
GM20355_2	541648	581329	39682	+	T2T-CHM13consensus_41kbp	40718	0	40718	haplotype2-0000180	5793566	39431	39653	0	1301	A	60
GM20355_2	581330	605830	24501	-	T2T-CHM13consensus_25kbp	24949	0	24947	haplotype2-0000180	5793566	23185	23873	0	2352	A	60
GM20355_2	613568	641285	27718	+	T2T-CHM13consensus_28kbp	27804	0	27804	haplotype2-0000180	5793566	27514	27572	0	295	A	60
GM20355_2	645711	670195	24485	+	T2T-CHM13consensus_25kbp	24949	0	24947	haplotype2-0000180	5793566	23209	23846	0	2301	A	60
GM20355_2	670196	709890	39695	-	T2T-CHM13consensus_41kbp	40718	0	40718	haplotype2-0000180	5793566	39502	39645	0	1222	A	60
GM20355_2	670196	775211	105016	-	T2T-CHM13consensus_105kbp	105261	0	105261	haplotype2-0000180	5793566	104713	105274	0	570	A	60
GM20355_2	775211	799843	24633	-	T2T-CHM13consensus_25kbp	24949	0	24947	haplotype2-0000180	5793566	23186	24021	0	2499	A	60
GM20355_2	807144	831072	23929	+	T2T-CHM13consensus_28kbp	27804	0	24420	haplotype2-0000180	5793566	21747	26236	0	4704	A	60
GM20355_2	841495	865834	24340	+	T2T-CHM13consensus_25kbp	24949	0	24947	haplotype2-0000180	5793566	23209	23759	30	2214	A	60
GM20355_2	882219	1002322	120104	-	T2T-CHM13consensus_120kbp	122583	0	122583	haplotype2-0000180	5793566	119914	120322	60	2678	A	60
GM20355_2	1002339	1030053	27715	-	T2T-CHM13consensus_28kbp	27804	0	27804	haplotype2-0000180	5793566	27457	27576	0	356	A	60
GM20355_2	1037780	1062189	24410	+	T2T-CHM13consensus_25kbp	24949	0	24947	haplotype2-0000180	5793566	23181	23786	0	2269	A	60
GM20355_2	1062189	1167254	105066	+	T2T-CHM13consensus_105kbp	105261	0	105261	haplotype2-0000180	5793566	104815	105265	16	459	A	60
GM20355_2	1127566	1167254	39689	+	T2T-CHM13consensus_41kbp	40718	0	40718	haplotype2-0000180	5793566	39492	39654	1	1241	A	60
GM20355_2	1167255	1191715	24461	-	T2T-CHM13consensus_25kbp	24949	0	24947	haplotype2-0000180	5793566	23181	23819	0	2302	A	60
HG00171_1	0	24484	24485	-	T2T-CHM13consensus_25kbp	24949	0	24947	haplotype1-0000002	5371742	23211	23846	0	2299	A	42
HG00171_1	31819	59519	27701	+	T2T-CHM13consensus_28kbp	27804	0	27804	haplotype1-0000002	5371742	27564	27567	54	240	A	42
HG00171_1	63945	88429	24485	+	T2T-CHM13consensus_25kbp	24949	0	24947	haplotype1-0000002	5371742	23211	23846	0	2299	A	42
HG00171_1	88430	128117	39688	-	T2T-CHM13consensus_41kbp	40718	0	40718	haplotype1-0000002	5371742	39499	39641	0	1221	A	42
HG00171_1	88430	193436	105007	-	T2T-CHM13consensus_105kbp	105261	0	105261	haplotype1-0000002	5371742	104704	105268	13	573	A	42
HG00171_1	193436	218068	24633	-	T2T-CHM13consensus_25kbp	24949	0	24947	haplotype1-0000002	5371742	23183	24021	0	2502	A	42
HG00171_1	222562	250321	27760	-	T2T-CHM13consensus_28kbp	27804	0	27804	haplotype1-0000002	5371742	27506	27629	0	360	A	42
HG00171_1	257434	282019	24586	+	T2T-CHM13consensus_25kbp	24949	0	24947	haplotype1-0000002	5371742	23191	23981	1	2454	A	42
HG00171_1	282020	321709	39690	-	T2T-CHM13consensus_41kbp	40718	0	40718	haplotype1-0000002	5371742	39470	39655	0	1264	A	42
HG00171_1	282020	387117	105098	-	T2T-CHM13consensus_105kbp	105261	0	105261	haplotype1-0000002	5371742	104730	105291	0	570	A	42
HG00171_1	387117	411805	24689	-	T2T-CHM13consensus_25kbp	24949	0	24947	haplotype1-0000002	5371742	23164	24075	0	2575	A	42
HG00171_1	419562	447279	27718	+	T2T-CHM13consensus_28kbp	27804	0	27804	haplotype1-0000002	5371742	27514	27572	0	295	A	42
HG00171_1	451705	476192	24488	+	T2T-CHM13consensus_25kbp	24949	0	24947	haplotype1-0000002	5371742	23212	23846	0	2298	A	42
HG00171_1	476193	515896	39704	-	T2T-CHM13consensus_41kbp	40718	0	40718	haplotype1-0000002	5371742	39512	39641	0	1208	A	42
HG00171_1	476193	581060	104868	-	T2T-CHM13consensus_105kbp	105261	0	105261	haplotype1-0000002	5371742	104493	105286	0	802	A	42
HG00171_1	581060	605517	24458	-	T2T-CHM13consensus_25kbp	24949	0	24947	haplotype1-0000002	5371742	23190	23840	0	2314	A	42
HG00171_1	613236	641017	27782	+	T2T-CHM13consensus_28kbp	27804	0	27804	haplotype1-0000002	5371742	27497	27645	0	385	A	42
HG00171_1	644913	669570	24658	+	T2T-CHM13consensus_25kbp	24949	0	24947	haplotype1-0000002	5371742	23176	24048	0	2536	A	42
HG00171_1	669570	774623	105054	+	T2T-CHM13consensus_105kbp	105261	0	105261	haplotype1-0000002	5371742	104681	105268	0	596	A	42
HG00171_1	734939	774623	39685	+	T2T-CHM13consensus_41kbp	40718	0	40718	haplotype1-0000002	5371742	39489	39654	2	1244	A	42
HG00171_1	774624	799084	24461	-	T2T-CHM13consensus_25kbp	24949	0	24947	haplotype1-0000002	5371742	23181	23819	0	2302	A	42
HG00171_2	0	24505	24506	-	T2T-CHM13consensus_25kbp	24949	0	24947	haplotype2-0000152	5355323	23209	23867	0	2322	A	39
HG00171_2	31840	59539	27700	+	T2T-CHM13consensus_28kbp	27804	0	27804	haplotype2-0000152	5355323	27566	27567	58	238	A	39
HG00171_2	63123	87580	24458	+	T2T-CHM13consensus_25kbp	24949	0	24947	haplotype2-0000152	5355323	23273	23732	0	2123	A	39
HG00171_2	87581	127270	39690	-	T2T-CHM13consensus_41kbp	40718	0	40718	haplotype2-0000152	5355323	39495	39639	0	1223	A	39
HG00171_2	87581	192465	104885	-	T2T-CHM13consensus_105kbp	105261	0	105261	haplotype2-0000152	5355323	104557	105270	1	722	A	39
HG00171_2	192465	216906	24442	-	T2T-CHM13consensus_25kbp	24949	0	24947	haplotype2-0000152	5355323	23184	23820	0	2300	A	39
HG00171_2	221495	249266	27772	-	T2T-CHM13consensus_28kbp	27804	0	27804	haplotype2-0000152	5355323	27498	27641	0	380	A	39
HG00171_2	257018	281502	24485	+	T2T-CHM13consensus_25kbp	24949	0	24947	haplotype2-0000152	5355323	23190	23867	0	2341	A	39
HG00171_2	281502	386561	105060	+	T2T-CHM13consensus_105kbp	105261	0	105261	haplotype2-0000152	5355323	104655	105279	0	633	A	39
HG00171_2	346878	386561	39684	+	T2T-CHM13consensus_41kbp	40718	0	40718	haplotype2-0000152	5355323	39435	39653	0	1297	A	39
HG00171_2	386562	411063	24502	-	T2T-CHM13consensus_25kbp	24949	0	24947	haplotype2-0000152	5355323	23185	23873	0	2352	A	39
HG00171_2	418847	446561	27715	+	T2T-CHM13consensus_28kbp	27804	0	27804	haplotype2-0000152	5355323	27514	27571	0	294	A	39
HG00171_2	450987	475474	24488	+	T2T-CHM13consensus_25kbp	24949	0	24947	haplotype2-0000152	5355323	23210	23846	0	2300	A	39
HG00171_2	475475	515153	39679	-	T2T-CHM13consensus_41kbp	40718	0	40718	haplotype2-0000152	5355323	39477	39639	0	1241	A	39
HG00171_2	475475	580347	104873	-	T2T-CHM13consensus_105kbp	105261	0	105261	haplotype2-0000152	5355323	104542	105267	0	734	A	39
HG00171_2	580347	604948	24602	-	T2T-CHM13consensus_25kbp	24949	0	24947	haplotype2-0000152	5355323	23190	23972	0	2446	A	39
HG00171_2	608720	636509	27790	-	T2T-CHM13consensus_28kbp	27804	0	27804	haplotype2-0000152	5355323	27482	27644	0	399	A	39
HG00171_2	644143	668545	24403	+	T2T-CHM13consensus_25kbp	24949	0	24947	haplotype2-0000152	5355323	23208	23786	15	2242	A	39
HG00171_2	668545	772708	104164	+	T2T-CHM13consensus_105kbp	105261	0	105261	haplotype2-0000152	5355323	103839	105279	0	1449	A	39
HG00171_2	733951	772708	38758	+	T2T-CHM13consensus_41kbp	40718	0	40718	haplotype2-0000152	5355323	38569	39654	0	2164	A	39
HG00171_2	772709	797169	24461	-	T2T-CHM13consensus_25kbp	24949	0	24947	haplotype2-0000152	5355323	23179	23819	0	2304	A	39
HG00268_1	0	24505	24506	-	T2T-CHM13consensus_25kbp	24949	0	24947	haplotype1-0000005	5187486	23208	23867	0	2323	A	31
HG00268_1	31839	59538	27700	+	T2T-CHM13consensus_28kbp	27804	0	27804	haplotype1-0000005	5187486	27567	27567	22	237	A	31
HG00268_1	63964	88452	24489	+	T2T-CHM13consensus_25kbp	24949	0	24947	haplotype1-0000005	5187486	23212	23850	0	2302	A	31
HG00268_1	88453	128148	39696	-	T2T-CHM13consensus_41kbp	40718	0	40718	haplotype1-0000005	5187486	39494	39646	1	1231	A	31
HG00268_1	88453	193489	105037	-	T2T-CHM13consensus_105kbp	105261	0	105261	haplotype1-0000005	5187486	104714	105286	3	581	A	31
HG00268_1	193489	218122	24634	-	T2T-CHM13consensus_25kbp	24949	0	24947	haplotype1-0000005	5187486	23181	24021	0	2504	A	31
HG00268_1	222587	250352	27766	-	T2T-CHM13consensus_28kbp	27804	0	27804	haplotype1-0000005	5187486	27502	27633	0	368	A	31
HG00268_1	257179	281818	24640	+	T2T-CHM13consensus_25kbp	24949	0	24947	haplotype1-0000005	5187486	23190	24035	0	2509	A	31
HG00268_1	281819	321512	39694	-	T2T-CHM13consensus_41kbp	40718	0	40718	haplotype1-0000005	5187486	39474	39657	0	1262	A	31
HG00268_1	281819	386865	105047	-	T2T-CHM13consensus_105kbp	105261	0	105261	haplotype1-0000005	5187486	104715	105282	0	576	A	31
HG00268_1	386865	411496	24632	-	T2T-CHM13consensus_25kbp	24949	0	24947	haplotype1-0000005	5187486	23176	24021	0	2509	A	31
HG00268_1	415958	443720	27763	-	T2T-CHM13consensus_28kbp	27804	0	27804	haplotype1-0000005	5187486	27503	27630	0	364	A	31
HG00268_1	450585	475224	24640	+	T2T-CHM13consensus_25kbp	24949	0	24947	haplotype1-0000005	5187486	23191	24035	1	2508	A	31
HG00268_1	475225	514905	39681	-	T2T-CHM13consensus_41kbp	40718	0	40718	haplotype1-0000005	5187486	39456	39655	0	1278	A	31
HG00268_1	475225	580141	104917	-	T2T-CHM13consensus_105kbp	105261	0	105261	haplotype1-0000005	5187486	104543	105285	0	751	A	31
HG00268_1	580141	604705	24565	-	T2T-CHM13consensus_25kbp	24949	0	24947	haplotype1-0000005	5187486	23194	23945	0	2415	A	31
HG00268_2	0	24509	24510	-	T2T-CHM13consensus_25kbp	24949	0	24947	haplotype2-0000050	5386171	23209	23867	0	2322	A	46
HG00268_2	31844	59543	27700	+	T2T-CHM13consensus_28kbp	27804	0	27804	haplotype2-0000050	5386171	27567	27567	60	237	A	46
HG00268_2	63969	88427	24459	+	T2T-CHM13consensus_25kbp	24949	0	24947	haplotype2-0000050	5386171	23211	23819	0	2272	A	46
HG00268_2	88428	128127	39700	-	T2T-CHM13consensus_41kbp	40718	0	40718	haplotype2-0000050	5386171	39497	39644	0	1226	A	46
HG00268_2	88428	193012	104585	-	T2T-CHM13consensus_105kbp	105261	0	105261	haplotype2-0000050	5386171	104265	105288	1	1032	A	46
HG00268_2	193012	217613	24602	-	T2T-CHM13consensus_25kbp	24949	0	24947	haplotype2-0000050	5386171	23191	23972	0	2445	A	46
HG00268_2	221388	249178	27791	-	T2T-CHM13consensus_28kbp	27804	0	27804	haplotype2-0000050	5386171	27484	27645	0	398	A	46
HG00268_2	257756	282158	24403	+	T2T-CHM13consensus_25kbp	24949	0	24947	haplotype2-0000050	5386171	23209	23786	0	2241	A	46
HG00268_2	298548	418646	120099	-	T2T-CHM13consensus_120kbp	122583	0	122583	haplotype2-0000050	5386171	119907	120318	60	2681	A	46
HG00268_2	418663	446377	27715	-	T2T-CHM13consensus_28kbp	27804	0	27804	haplotype2-0000050	5386171	27456	27576	0	357	A	46
HG00268_2	454088	478670	24583	+	T2T-CHM13consensus_25kbp	24949	0	24947	haplotype2-0000050	5386171	23192	23985	1	2457	A	46
HG00268_2	478671	518380	39710	-	T2T-CHM13consensus_41kbp	40718	0	40718	haplotype2-0000050	5386171	39480	39657	0	1256	A	46
HG00268_2	478671	583558	104888	-	T2T-CHM13consensus_105kbp	105261	0	105261	haplotype2-0000050	5386171	104511	105281	0	779	A	46
HG00268_2	583558	608054	24497	-	T2T-CHM13consensus_25kbp	24949	0	24947	haplotype2-0000050	5386171	23190	23868	0	2342	A	46
HG00268_2	611824	639615	27792	-	T2T-CHM13consensus_28kbp	27804	0	27804	haplotype2-0000050	5386171	27479	27646	0	404	A	46
HG00268_2	648076	672478	24403	+	T2T-CHM13consensus_25kbp	24949	0	24947	haplotype2-0000050	5386171	23208	23786	0	2242	A	46
HG00268_2	672478	777565	105088	+	T2T-CHM13consensus_105kbp	105261	0	105261	haplotype2-0000050	5386171	104754	105281	0	536	A	46
HG00268_2	737878	777565	39688	+	T2T-CHM13consensus_41kbp	40718	0	40718	haplotype2-0000050	5386171	39494	39655	11	1240	A	46
HG00268_2	777566	802026	24461	-	T2T-CHM13consensus_25kbp	24949	0	24947	haplotype2-0000050	5386171	23180	23819	0	2303	A	46
HG005_2	0	24505	24506	-	T2T-CHM13consensus_25kbp	24949	0	24947	HG005_2_JAHEPN010000068.1	4986445	23206	23867	0	2325	A	19
HG005_2	29094	56884	27791	-	T2T-CHM13consensus_28kbp	27804	0	27804	HG005_2_JAHEPN010000068.1	4986445	27471	27652	0	418	A	19
HG005_2	65355	89764	24410	+	T2T-CHM13consensus_25kbp	24949	0	24947	HG005_2_JAHEPN010000068.1	4986445	23180	23786	0	2270	A	19
HG005_2	89764	194648	104885	+	T2T-CHM13consensus_105kbp	105261	0	105261	HG005_2_JAHEPN010000068.1	4986445	104422	105278	0	865	A	19
HG005_2	154996	194648	39653	+	T2T-CHM13consensus_41kbp	40718	0	40718	HG005_2_JAHEPN010000068.1	4986445	39369	39658	0	1368	A	19
HG005_2	194649	219151	24503	-	T2T-CHM13consensus_25kbp	24949	0	24947	HG005_2_JAHEPN010000068.1	4986445	23205	23867	0	2326	A	19
HG005_2	226120	250044	23925	+	T2T-CHM13consensus_28kbp	27804	0	24420	HG005_2_JAHEPN010000068.1	4986445	21750	26235	0	4700	A	19
HG005_2	260391	284732	24342	+	T2T-CHM13consensus_25kbp	24949	0	24947	HG005_2_JAHEPN010000068.1	4986445	23210	23759	59	2213	A	19
HG005_2	284732	389806	105075	+	T2T-CHM13consensus_105kbp	105261	0	105261	HG005_2_JAHEPN010000068.1	4986445	104784	105265	41	490	A	19
HG005_2	350116	389806	39691	+	T2T-CHM13consensus_41kbp	40718	0	40718	HG005_2_JAHEPN010000068.1	4986445	39450	39653	0	1282	A	19
HG005_2	389807	414317	24511	-	T2T-CHM13consensus_25kbp	24949	0	24947	HG005_2_JAHEPN010000068.1	4986445	23205	23873	0	2332	A	19
HG00513_1	0	24505	24506	-	T2T-CHM13consensus_25kbp	24949	0	24947	haplotype1-0000041	5367389	23209	23867	0	2322	A	38
HG00513_1	31817	55742	23926	+	T2T-CHM13consensus_28kbp	27804	0	24420	haplotype1-0000041	5367389	21754	26233	0	4694	A	38
HG00513_1	66276	90861	24586	+	T2T-CHM13consensus_25kbp	24949	0	24947	haplotype1-0000041	5367389	23193	23981	1	2452	A	38
HG00513_1	90862	130542	39681	-	T2T-CHM13consensus_41kbp	40718	0	40718	haplotype1-0000041	5367389	39494	39640	1	1225	A	38
HG00513_1	90862	195739	104878	-	T2T-CHM13consensus_105kbp	105261	0	105261	haplotype1-0000041	5367389	104539	105271	0	741	A	38
HG00513_1	195739	220429	24691	-	T2T-CHM13consensus_25kbp	24949	0	24947	haplotype1-0000041	5367389	23172	24075	0	2567	A	38
HG00513_1	225018	252807	27790	-	T2T-CHM13consensus_28kbp	27804	0	27804	haplotype1-0000041	5367389	27472	27651	0	416	A	38
HG00513_1	261133	285542	24410	+	T2T-CHM13consensus_25kbp	24949	0	24947	haplotype1-0000041	5367389	23178	23786	0	2272	A	38
HG00513_1	285542	390573	105032	+	T2T-CHM13consensus_105kbp	105261	0	105261	haplotype1-0000041	5367389	104602	105279	0	686	A	38
HG00513_1	350890	390573	39684	+	T2T-CHM13consensus_41kbp	40718	0	40718	haplotype1-0000041	5367389	39433	39653	0	1299	A	38
HG00513_1	390574	415070	24497	-	T2T-CHM13consensus_25kbp	24949	0	24947	haplotype1-0000041	5367389	23197	23873	0	2340	A	38
HG00513_1	419562	447324	27763	-	T2T-CHM13consensus_28kbp	27804	0	27804	haplotype1-0000041	5367389	27507	27629	1	359	A	38
HG00513_1	454446	479085	24640	+	T2T-CHM13consensus_25kbp	24949	0	24947	haplotype1-0000041	5367389	23193	24035	0	2506	A	38
HG00513_1	479086	518754	39669	-	T2T-CHM13consensus_41kbp	40718	0	40718	haplotype1-0000041	5367389	39447	39655	0	1287	A	38
HG00513_1	479086	583950	104865	-	T2T-CHM13consensus_105kbp	105261	0	105261	haplotype1-0000041	5367389	104503	105275	0	781	A	38
HG00513_1	583950	608651	24702	-	T2T-CHM13consensus_25kbp	24949	0	24947	haplotype1-0000041	5367389	23183	24075	0	2556	A	38
HG00513_1	613274	641063	27790	-	T2T-CHM13consensus_28kbp	27804	0	27804	haplotype1-0000041	5367389	27471	27651	0	417	A	38
HG00513_1	649439	673847	24409	+	T2T-CHM13consensus_25kbp	24949	0	24947	haplotype1-0000041	5367389	23180	23786	0	2270	A	38
HG00513_1	673847	778919	105073	+	T2T-CHM13consensus_105kbp	105261	0	105261	haplotype1-0000041	5367389	104733	105267	6	543	A	38
HG00513_1	739224	778919	39696	+	T2T-CHM13consensus_41kbp	40718	0	40718	haplotype1-0000041	5367389	39457	39651	0	1273	A	38
HG00513_1	778920	803430	24511	-	T2T-CHM13consensus_25kbp	24949	0	24947	haplotype1-0000041	5367389	23204	23873	0	2333	A	38
HG00731_1	0	24501	24502	-	T2T-CHM13consensus_25kbp	24949	0	24947	haplotype1-0000015	5421919	23205	23867	0	2326	A	25
HG00731_1	31827	59526	27700	+	T2T-CHM13consensus_28kbp	27804	0	27804	haplotype1-0000015	5421919	27565	27567	16	239	A	25
HG00731_1	63952	88409	24458	+	T2T-CHM13consensus_25kbp	24949	0	24947	haplotype1-0000015	5421919	23212	23819	0	2271	A	25
HG00731_1	88410	128114	39705	-	T2T-CHM13consensus_41kbp	40718	0	40718	haplotype1-0000015	5421919	39508	39641	0	1212	A	25
HG00731_1	88410	193478	105069	-	T2T-CHM13consensus_105kbp	105261	0	105261	haplotype1-0000015	5421919	104716	105285	0	578	A	25
HG00731_1	193478	218085	24608	-	T2T-CHM13consensus_25kbp	24949	0	24947	haplotype1-0000015	5421919	23159	24021	0	2526	A	25
HG00731_1	222550	250311	27762	-	T2T-CHM13consensus_28kbp	27804	0	27804	haplotype1-0000015	5421919	27504	27629	0	362	A	25
HG00731_1	257463	282102	24640	+	T2T-CHM13consensus_25kbp	24949	0	24947	haplotype1-0000015	5421919	23195	24035	0	2504	A	25
HG00731_1	282103	321809	39707	-	T2T-CHM13consensus_41kbp	40718	0	40718	haplotype1-0000015	5421919	39483	39657	0	1253	A	25
HG00731_1	282103	387164	105062	-	T2T-CHM13consensus_105kbp	105261	0	105261	haplotype1-0000015	5421919	104678	105294	0	625	A	25
HG00731_1	387164	411648	24485	-	T2T-CHM13consensus_25kbp	24949	0	24947	haplotype1-0000015	5421919	23191	23867	0	2340	A	25
HG00731_1	419364	443281	23918	+	T2T-CHM13consensus_28kbp	27804	0	24420	haplotype1-0000015	5421919	21743	26234	0	4706	A	25
HG00731_1	453678	478019	24342	+	T2T-CHM13consensus_25kbp	24949	0	24947	haplotype1-0000015	5421919	23205	23759	25	2218	A	25
HG00731_1	478019	583101	105083	+	T2T-CHM13consensus_105kbp	105261	0	105261	haplotype1-0000015	5421919	104758	105278	9	529	A	25
HG00731_1	543414	583101	39688	+	T2T-CHM13consensus_41kbp	40718	0	40718	haplotype1-0000015	5421919	39489	39655	1	1245	A	25
HG00731_1	583102	607562	24461	-	T2T-CHM13consensus_25kbp	24949	0	24947	haplotype1-0000015	5421919	23180	23819	0	2303	A	25
HG00733_2	0	24505	24506	-	T2T-CHM13consensus_25kbp	24949	0	24947	haplotype2-0000084	4986960	23209	23867	0	2322	A	18
HG00733_2	31842	59541	27700	+	T2T-CHM13consensus_28kbp	27804	0	27804	haplotype2-0000084	4986960	27563	27567	53	241	A	18
HG00733_2	63969	88456	24488	+	T2T-CHM13consensus_25kbp	24949	0	24947	haplotype2-0000084	4986960	23210	23846	0	2300	A	18
HG00733_2	88457	128136	39680	-	T2T-CHM13consensus_41kbp	40718	0	40718	haplotype2-0000084	4986960	39474	39639	0	1244	A	18
HG00733_2	88457	193463	105007	-	T2T-CHM13consensus_105kbp	105261	0	105261	haplotype2-0000084	4986960	104666	105280	5	623	A	18
HG00733_2	193463	218096	24634	-	T2T-CHM13consensus_25kbp	24949	0	24947	haplotype2-0000084	4986960	23181	24021	0	2504	A	18
HG00733_2	222563	250324	27762	-	T2T-CHM13consensus_28kbp	27804	0	27804	haplotype2-0000084	4986960	27505	27629	0	361	A	18
HG00733_2	257034	281673	24640	+	T2T-CHM13consensus_25kbp	24949	0	24947	haplotype2-0000084	4986960	23190	24035	1	2509	A	18
HG00733_2	281674	321370	39697	-	T2T-CHM13consensus_41kbp	40718	0	40718	haplotype2-0000084	4986960	39477	39656	0	1258	A	18
HG00733_2	281674	386575	104902	-	T2T-CHM13consensus_105kbp	105261	0	105261	haplotype2-0000084	4986960	104533	105298	0	774	A	18
HG00733_2	386575	411587	25013	-	T2T-CHM13consensus_25kbp	24949	0	24947	haplotype2-0000084	4986960	23251	24305	0	2718	A	18
HG00741_1	0	24498	24499	-	T2T-CHM13consensus_25kbp	24949	0	24947	HG00741_1_JAHALY010000033.1	5360373	23206	23867	0	2325	A	34
HG00741_1	31824	55754	23931	+	T2T-CHM13consensus_28kbp	27804	0	24420	HG00741_1_JAHALY010000033.1	5360373	21747	26238	0	4706	A	34
HG00741_1	66151	90492	24342	+	T2T-CHM13consensus_25kbp	24949	0	24947	HG00741_1_JAHALY010000033.1	5360373	23209	23759	35	2214	A	34
HG00741_1	90492	195575	105084	+	T2T-CHM13consensus_105kbp	105261	0	105261	HG00741_1_JAHALY010000033.1	5360373	104700	105278	0	587	A	34
HG00741_1	155892	195575	39684	+	T2T-CHM13consensus_41kbp	40718	0	40718	HG00741_1_JAHALY010000033.1	5360373	39437	39653	0	1295	A	34
HG00741_1	195576	220079	24504	-	T2T-CHM13consensus_25kbp	24949	0	24947	HG00741_1_JAHALY010000033.1	5360373	23183	23874	0	2355	A	34
HG00741_1	227835	255552	27718	+	T2T-CHM13consensus_28kbp	27804	0	27804	HG00741_1_JAHALY010000033.1	5360373	27516	27572	1	293	A	34
HG00741_1	259978	284465	24488	+	T2T-CHM13consensus_25kbp	24949	0	24947	HG00741_1_JAHALY010000033.1	5360373	23211	23846	0	2299	A	34
HG00741_1	284466	324152	39687	-	T2T-CHM13consensus_41kbp	40718	0	40718	HG00741_1_JAHALY010000033.1	5360373	39474	39640	0	1245	A	34
HG00741_1	284466	389343	104878	-	T2T-CHM13consensus_105kbp	105261	0	105261	HG00741_1_JAHALY010000033.1	5360373	104535	105271	0	745	A	34
HG00741_1	389343	413943	24601	-	T2T-CHM13consensus_25kbp	24949	0	24947	HG00741_1_JAHALY010000033.1	5360373	23191	23972	0	2445	A	34
HG00741_1	417715	445506	27792	-	T2T-CHM13consensus_28kbp	27804	0	27804	HG00741_1_JAHALY010000033.1	5360373	27482	27646	0	401	A	34
HG00741_1	454019	478421	24403	+	T2T-CHM13consensus_25kbp	24949	0	24947	HG00741_1_JAHALY010000033.1	5360373	23208	23786	0	2242	A	34
HG00741_1	494810	614917	120108	-	T2T-CHM13consensus_120kbp	122583	0	122583	HG00741_1_JAHALY010000033.1	5360373	119908	120323	60	2685	A	34
HG00741_1	614934	642648	27715	-	T2T-CHM13consensus_28kbp	27804	0	27804	HG00741_1_JAHALY010000033.1	5360373	27456	27576	0	357	A	34
HG00741_1	650369	674777	24409	+	T2T-CHM13consensus_25kbp	24949	0	24947	HG00741_1_JAHALY010000033.1	5360373	23181	23786	0	2269	A	34
HG00741_1	674777	779843	105067	+	T2T-CHM13consensus_105kbp	105261	0	105261	HG00741_1_JAHALY010000033.1	5360373	104760	105268	16	517	A	34
HG00741_1	740160	779843	39684	+	T2T-CHM13consensus_41kbp	40718	0	40718	HG00741_1_JAHALY010000033.1	5360373	39437	39653	0	1295	A	34
HG00741_1	779844	804354	24511	-	T2T-CHM13consensus_25kbp	24949	0	24947	HG00741_1_JAHALY010000033.1	5360373	23206	23873	0	2331	A	34
HG01106_1	0	24502	24503	-	T2T-CHM13consensus_25kbp	24949	0	24947	HG01106_1_JAHAMC010000037.1	4985744	23205	23867	0	2326	A	15
HG01106_1	31828	55754	23927	+	T2T-CHM13consensus_28kbp	27804	0	24420	HG01106_1_JAHAMC010000037.1	4985744	21748	26234	0	4701	A	15
HG01106_1	66031	90372	24342	+	T2T-CHM13consensus_25kbp	24949	0	24947	HG01106_1_JAHAMC010000037.1	4985744	23210	23759	47	2213	A	15
HG01106_1	90372	195466	105095	+	T2T-CHM13consensus_105kbp	105261	0	105261	HG01106_1_JAHAMC010000037.1	4985744	104760	105284	11	533	A	15
HG01106_1	155779	195466	39688	+	T2T-CHM13consensus_41kbp	40718	0	40718	HG01106_1_JAHAMC010000037.1	4985744	39482	39647	0	1244	A	15
HG01106_1	195467	220057	24591	-	T2T-CHM13consensus_25kbp	24949	0	24947	HG01106_1_JAHAMC010000037.1	4985744	23200	23955	0	2419	A	15
HG01106_1	228565	256285	27721	+	T2T-CHM13consensus_28kbp	27804	0	27804	HG01106_1_JAHAMC010000037.1	4985744	27503	27576	0	310	A	15
HG01106_1	260710	285197	24488	+	T2T-CHM13consensus_25kbp	24949	0	24947	HG01106_1_JAHAMC010000037.1	4985744	23209	23846	0	2301	A	15
HG01106_1	285198	324864	39667	-	T2T-CHM13consensus_41kbp	40718	0	40718	HG01106_1_JAHAMC010000037.1	4985744	39451	39644	0	1272	A	15
HG01106_1	285198	390065	104868	-	T2T-CHM13consensus_105kbp	105261	0	105261	HG01106_1_JAHAMC010000037.1	4985744	104522	105271	0	758	A	15
HG01106_1	390065	414554	24490	-	T2T-CHM13consensus_25kbp	24949	0	24947	HG01106_1_JAHAMC010000037.1	4985744	23193	23867	0	2338	A	15
HG01114_1	0	24502	24503	-	T2T-CHM13consensus_25kbp	24949	0	24947	haplotype1-0000038	5581679	23205	23867	0	2326	A	54
HG01114_1	31828	59527	27700	+	T2T-CHM13consensus_28kbp	27804	0	27804	haplotype1-0000038	5581679	27566	27567	16	238	A	54
HG01114_1	63953	88437	24485	+	T2T-CHM13consensus_25kbp	24949	0	24947	haplotype1-0000038	5581679	23212	23846	0	2298	A	54
HG01114_1	88438	128101	39664	-	T2T-CHM13consensus_41kbp	40718	0	40718	haplotype1-0000038	5581679	39437	39645	0	1287	A	54
HG01114_1	88438	193282	104845	-	T2T-CHM13consensus_105kbp	105261	0	105261	haplotype1-0000038	5581679	104464	105281	0	826	A	54
HG01114_1	193282	217970	24689	-	T2T-CHM13consensus_25kbp	24949	0	24947	haplotype1-0000038	5581679	23169	24075	0	2570	A	54
HG01114_1	226424	254144	27721	+	T2T-CHM13consensus_28kbp	27804	0	27804	haplotype1-0000038	5581679	27501	27576	0	312	A	54
HG01114_1	258594	283081	24488	+	T2T-CHM13consensus_25kbp	24949	0	24947	haplotype1-0000038	5581679	23207	23846	0	2303	A	54
HG01114_1	283082	322737	39656	-	T2T-CHM13consensus_41kbp	40718	0	40718	haplotype1-0000038	5581679	39431	39644	0	1292	A	54
HG01114_1	283082	388093	105012	-	T2T-CHM13consensus_105kbp	105261	0	105261	haplotype1-0000038	5581679	104684	105268	0	593	A	54
HG01114_1	388093	412725	24633	-	T2T-CHM13consensus_25kbp	24949	0	24947	haplotype1-0000038	5581679	23181	24021	0	2504	A	54
HG01114_1	417206	444966	27761	-	T2T-CHM13consensus_28kbp	27804	0	27804	haplotype1-0000038	5581679	27501	27629	0	365	A	54
HG01114_1	452142	476726	24585	+	T2T-CHM13consensus_25kbp	24949	0	24947	haplotype1-0000038	5581679	23190	23981	0	2455	A	54
HG01114_1	476727	516433	39707	-	T2T-CHM13consensus_41kbp	40718	0	40718	haplotype1-0000038	5581679	39489	39657	0	1247	A	54
HG01114_1	476727	581595	104869	-	T2T-CHM13consensus_105kbp	105261	0	105261	haplotype1-0000038	5581679	104484	105278	0	803	A	54
HG01114_1	581595	606196	24602	-	T2T-CHM13consensus_25kbp	24949	0	24947	haplotype1-0000038	5581679	23191	23972	0	2445	A	54
HG01114_1	609957	637746	27790	-	T2T-CHM13consensus_28kbp	27804	0	27804	haplotype1-0000038	5581679	27481	27644	0	400	A	54
HG01114_1	646209	670611	24403	+	T2T-CHM13consensus_25kbp	24949	0	24947	haplotype1-0000038	5581679	23209	23786	1	2241	A	54
HG01114_1	687000	807095	120096	-	T2T-CHM13consensus_120kbp	122583	0	122583	haplotype1-0000038	5581679	119908	120322	60	2684	A	54
HG01114_1	807112	834825	27714	-	T2T-CHM13consensus_28kbp	27804	0	27804	haplotype1-0000038	5581679	27456	27575	0	356	A	54
HG01114_1	842564	866973	24410	+	T2T-CHM13consensus_25kbp	24949	0	24947	haplotype1-0000038	5581679	23180	23786	0	2270	A	54
HG01114_1	866973	971885	104913	+	T2T-CHM13consensus_105kbp	105261	0	105261	haplotype1-0000038	5581679	104619	105269	13	659	A	54
HG01114_1	932212	971885	39674	+	T2T-CHM13consensus_41kbp	40718	0	40718	haplotype1-0000038	5581679	39423	39653	0	1309	A	54
HG01114_1	971886	996395	24510	-	T2T-CHM13consensus_25kbp	24949	0	24947	haplotype1-0000038	5581679	23204	23873	0	2333	A	54
HG01890_1	0	24505	24506	-	T2T-CHM13consensus_25kbp	24949	0	24947	haplotype1-0000028	4787155	23196	23867	0	2335	A	6
HG01890_1	29385	57095	27711	-	T2T-CHM13consensus_28kbp	27804	0	27804	haplotype1-0000028	4787155	27504	27583	9	316	A	6
HG01890_1	63888	88713	24826	+	T2T-CHM13consensus_25kbp	24949	0	24947	haplotype1-0000028	4787155	23175	24197	0	2686	A	6
HG01890_1	88714	128388	39675	-	T2T-CHM13consensus_41kbp	40718	0	40718	haplotype1-0000028	4787155	39413	39660	0	1326	A	6
HG01890_1	88714	193761	105048	-	T2T-CHM13consensus_105kbp	105261	0	105261	haplotype1-0000028	4787155	104629	105273	1	653	A	6
HG01890_1	193761	218403	24643	-	T2T-CHM13consensus_25kbp	24949	0	24947	haplotype1-0000028	4787155	23197	24022	0	2489	A	6
HG01890_2	0	24514	24515	-	T2T-CHM13consensus_25kbp	24949	0	24947	haplotype2-0000085	5558894	23205	23868	0	2327	A	52
HG01890_2	31865	55789	23925	+	T2T-CHM13consensus_28kbp	27804	0	24420	haplotype2-0000085	5558894	21749	26233	0	4699	A	52
HG01890_2	66323	90936	24614	+	T2T-CHM13consensus_25kbp	24949	0	24947	haplotype2-0000085	5558894	23200	24008	1	2472	A	52
HG01890_2	90937	130598	39662	-	T2T-CHM13consensus_41kbp	40718	0	40718	haplotype2-0000085	5558894	39437	39644	0	1286	A	52
HG01890_2	90937	195832	104896	-	T2T-CHM13consensus_105kbp	105261	0	105261	haplotype2-0000085	5558894	104450	105315	0	874	A	52
HG01890_2	195832	220470	24639	-	T2T-CHM13consensus_25kbp	24949	0	24947	haplotype2-0000085	5558894	23176	24020	0	2508	A	52
HG01890_2	224243	252029	27787	-	T2T-CHM13consensus_28kbp	27804	0	27804	haplotype2-0000085	5558894	27479	27642	0	400	A	52
HG01890_2	259661	284062	24402	+	T2T-CHM13consensus_25kbp	24949	0	24947	haplotype2-0000085	5558894	23209	23786	0	2241	A	52
HG01890_2	300457	420583	120127	-	T2T-CHM13consensus_120kbp	122583	0	122583	haplotype2-0000085	5558894	119945	120314	0	2639	A	52
HG01890_2	420600	448861	28262	-	T2T-CHM13consensus_28kbp	27804	0	27804	haplotype2-0000085	5558894	27464	28164	0	937	A	52
HG01890_2	455449	479964	24516	+	T2T-CHM13consensus_25kbp	24949	0	24947	haplotype2-0000085	5558894	23179	23878	0	2363	A	52
HG01890_2	479965	519666	39702	-	T2T-CHM13consensus_41kbp	40718	0	40718	haplotype2-0000085	5558894	39500	39642	6	1221	A	52
HG01890_2	479965	585050	105086	-	T2T-CHM13consensus_105kbp	105261	0	105261	haplotype2-0000085	5558894	104717	105297	0	589	A	52
HG01890_2	585050	609546	24497	-	T2T-CHM13consensus_25kbp	24949	0	24947	haplotype2-0000085	5558894	23188	23868	0	2344	A	52
HG01890_2	613321	641109	27789	-	T2T-CHM13consensus_28kbp	27804	0	27804	haplotype2-0000085	5558894	27479	27643	0	401	A	52
HG01890_2	649545	673947	24403	+	T2T-CHM13consensus_25kbp	24949	0	24947	haplotype2-0000085	5558894	23208	23786	0	2242	A	52
HG01890_2	690342	810432	120091	-	T2T-CHM13consensus_120kbp	122583	0	122583	haplotype2-0000085	5558894	119917	120313	1	2666	A	52
HG01890_2	810449	838162	27714	-	T2T-CHM13consensus_28kbp	27804	0	27804	haplotype2-0000085	5558894	27457	27575	0	355	A	52
HG01890_2	845914	870268	24355	+	T2T-CHM13consensus_25kbp	24949	0	24947	haplotype2-0000085	5558894	23179	23732	0	2217	A	52
HG01890_2	870268	975310	105043	+	T2T-CHM13consensus_105kbp	105261	0	105261	haplotype2-0000085	5558894	104720	105265	7	554	A	52
HG01890_2	935632	975310	39679	+	T2T-CHM13consensus_41kbp	40718	0	40718	haplotype2-0000085	5558894	39404	39646	0	1321	A	52
HG01890_2	975311	999792	24482	-	T2T-CHM13consensus_25kbp	24949	0	24947	haplotype2-0000085	5558894	23201	23846	0	2309	A	52
HG01891_2	0	24504	24505	-	T2T-CHM13consensus_25kbp	24949	0	24947	HG01891_2_JAGYVN010000056.1	5181857	23201	23867	0	2330	A	24
HG01891_2	31884	59654	27771	+	T2T-CHM13consensus_28kbp	27804	0	27804	HG01891_2_JAGYVN010000056.1	5181857	27515	27640	5	362	A	24
HG01891_2	64167	88834	24668	+	T2T-CHM13consensus_25kbp	24949	0	24947	HG01891_2_JAGYVN010000056.1	5181857	23197	24062	1	2529	A	24
HG01891_2	88835	128510	39676	-	T2T-CHM13consensus_41kbp	40718	0	40718	HG01891_2_JAGYVN010000056.1	5181857	39423	39663	0	1319	A	24
HG01891_2	88835	193717	104883	-	T2T-CHM13consensus_105kbp	105261	0	105261	HG01891_2_JAGYVN010000056.1	5181857	104522	105278	0	765	A	24
HG01891_2	193717	218343	24627	-	T2T-CHM13consensus_25kbp	24949	0	24947	HG01891_2_JAGYVN010000056.1	5181857	23194	24007	0	2477	A	24
HG01891_2	222113	249902	27790	-	T2T-CHM13consensus_28kbp	27804	0	27804	HG01891_2_JAGYVN010000056.1	5181857	27476	27644	0	405	A	24
HG01891_2	258348	282750	24403	+	T2T-CHM13consensus_25kbp	24949	0	24947	HG01891_2_JAGYVN010000056.1	5181857	23208	23786	0	2242	A	24
HG01891_2	299146	419261	120116	-	T2T-CHM13consensus_120kbp	122583	0	122583	HG01891_2_JAGYVN010000056.1	5181857	119895	120319	60	2694	A	24
HG01891_2	419278	446991	27714	-	T2T-CHM13consensus_28kbp	27804	0	27804	HG01891_2_JAGYVN010000056.1	5181857	27456	27576	0	357	A	24
HG01891_2	454712	479117	24406	+	T2T-CHM13consensus_25kbp	24949	0	24947	HG01891_2_JAGYVN010000056.1	5181857	23180	23786	0	2270	A	24
HG01891_2	479117	584159	105043	+	T2T-CHM13consensus_105kbp	105261	0	105261	HG01891_2_JAGYVN010000056.1	5181857	104769	105258	29	498	A	24
HG01891_2	544478	584159	39682	+	T2T-CHM13consensus_41kbp	40718	0	40718	HG01891_2_JAGYVN010000056.1	5181857	39442	39653	0	1290	A	24
HG01891_2	584160	608669	24510	-	T2T-CHM13consensus_25kbp	24949	0	24947	HG01891_2_JAGYVN010000056.1	5181857	23186	23873	0	2351	A	24
HG02011_1	0	24502	24503	-	T2T-CHM13consensus_25kbp	24949	0	24947	haplotype1-0000024	4974920	23206	23867	0	2325	A	13
HG02011_1	31820	59520	27701	+	T2T-CHM13consensus_28kbp	27804	0	27804	haplotype1-0000024	4974920	27564	27567	44	240	A	13
HG02011_1	63946	88430	24485	+	T2T-CHM13consensus_25kbp	24949	0	24947	haplotype1-0000024	4974920	23212	23846	0	2298	A	13
HG02011_1	88431	128110	39680	-	T2T-CHM13consensus_41kbp	40718	0	40718	haplotype1-0000024	4974920	39484	39639	0	1234	A	13
HG02011_1	88431	193273	104843	-	T2T-CHM13consensus_105kbp	105261	0	105261	haplotype1-0000024	4974920	104517	105270	13	762	A	13
HG02011_1	193273	217757	24485	-	T2T-CHM13consensus_25kbp	24949	0	24947	haplotype1-0000024	4974920	23191	23867	0	2340	A	13
HG02011_1	225509	253287	27779	+	T2T-CHM13consensus_28kbp	27804	0	27804	haplotype1-0000024	4974920	27493	27645	0	389	A	13
HG02011_1	257183	281867	24685	+	T2T-CHM13consensus_25kbp	24949	0	24947	haplotype1-0000024	4974920	23175	24075	0	2564	A	13
HG02011_1	281867	386941	105075	+	T2T-CHM13consensus_105kbp	105261	0	105261	haplotype1-0000024	4974920	104680	105277	0	606	A	13
HG02011_1	347247	386941	39695	+	T2T-CHM13consensus_41kbp	40718	0	40718	haplotype1-0000024	4974920	39453	39651	0	1277	A	13
HG02011_1	386942	411425	24484	-	T2T-CHM13consensus_25kbp	24949	0	24947	haplotype1-0000024	4974920	23206	23846	0	2304	A	13
HG02011_2	0	24453	24454	-	T2T-CHM13consensus_25kbp	24949	0	24947	haplotype2-0000063	4970179	23190	23840	0	2314	A	16
HG02011_2	29440	57146	27707	-	T2T-CHM13consensus_28kbp	27804	0	27804	haplotype2-0000063	4970179	27488	27576	0	325	A	16
HG02011_2	63915	88406	24492	+	T2T-CHM13consensus_25kbp	24949	0	24947	haplotype2-0000063	4970179	23196	23873	0	2341	A	16
HG02011_2	88407	128092	39686	-	T2T-CHM13consensus_41kbp	40718	0	40718	haplotype2-0000063	4970179	39475	39641	1	1245	A	16
HG02011_2	88407	193436	105030	-	T2T-CHM13consensus_105kbp	105261	0	105261	haplotype2-0000063	4970179	104717	105267	1	559	A	16
HG02011_2	193436	218068	24633	-	T2T-CHM13consensus_25kbp	24949	0	24947	haplotype2-0000063	4970179	23183	24021	0	2502	A	16
HG02011_2	222529	250290	27762	-	T2T-CHM13consensus_28kbp	27804	0	27804	haplotype2-0000063	4970179	27503	27629	1	363	A	16
HG02011_2	257442	282054	24613	+	T2T-CHM13consensus_25kbp	24949	0	24947	haplotype2-0000063	4970179	23191	24008	3	2481	A	16
HG02011_2	282055	321749	39695	-	T2T-CHM13consensus_41kbp	40718	0	40718	haplotype2-0000063	4970179	39458	39659	0	1280	A	16
HG02011_2	282055	386955	104901	-	T2T-CHM13consensus_105kbp	105261	0	105261	haplotype2-0000063	4970179	104571	105287	0	725	A	16
HG02011_2	386955	411576	24622	-	T2T-CHM13consensus_25kbp	24949	0	24947	haplotype2-0000063	4970179	23193	24002	0	2473	A	16
HG02059_2	0	24497	24498	-	T2T-CHM13consensus_25kbp	24949	0	24947	haplotype2-0000124	4783247	23205	23867	0	2326	A	4
HG02059_2	31807	55737	23931	+	T2T-CHM13consensus_28kbp	27804	0	24420	haplotype2-0000124	4783247	21745	26238	0	4708	A	4
HG02059_2	66041	90437	24397	+	T2T-CHM13consensus_25kbp	24949	0	24947	haplotype2-0000124	4783247	23207	23786	19	2243	A	4
HG02059_2	90437	195468	105032	+	T2T-CHM13consensus_105kbp	105261	0	105261	haplotype2-0000124	4783247	104748	105258	48	519	A	4
HG02059_2	155798	195468	39671	+	T2T-CHM13consensus_41kbp	40718	0	40718	haplotype2-0000124	4783247	39450	39652	0	1281	A	4
HG02059_2	195469	219925	24457	-	T2T-CHM13consensus_25kbp	24949	0	24947	haplotype2-0000124	4783247	23178	23819	0	2305	A	4
HG02080_1	0	24498	24499	-	T2T-CHM13consensus_25kbp	24949	0	24947	HG02080_1_JAHEOW010000012.1	5185675	23206	23867	0	2325	A	32
HG02080_1	32989	60709	27721	+	T2T-CHM13consensus_28kbp	27804	0	27804	HG02080_1_JAHEOW010000012.1	5185675	27504	27576	0	309	A	32
HG02080_1	65134	89617	24484	+	T2T-CHM13consensus_25kbp	24949	0	24947	HG02080_1_JAHEOW010000012.1	5185675	23209	23846	0	2301	A	32
HG02080_1	89618	129269	39652	-	T2T-CHM13consensus_41kbp	40718	0	40718	HG02080_1_JAHEOW010000012.1	5185675	39433	39644	0	1290	A	32
HG02080_1	89618	194625	105008	-	T2T-CHM13consensus_105kbp	105261	0	105261	HG02080_1_JAHEOW010000012.1	5185675	104669	105268	0	608	A	32
HG02080_1	194625	219258	24634	-	T2T-CHM13consensus_25kbp	24949	0	24947	HG02080_1_JAHEOW010000012.1	5185675	23181	24021	0	2504	A	32
HG02080_1	223670	251437	27768	-	T2T-CHM13consensus_28kbp	27804	0	27804	HG02080_1_JAHEOW010000012.1	5185675	27494	27630	0	373	A	32
HG02080_1	258520	282995	24476	+	T2T-CHM13consensus_25kbp	24949	0	24947	HG02080_1_JAHEOW010000012.1	5185675	23209	23846	0	2301	A	32
HG02080_1	282996	322658	39663	-	T2T-CHM13consensus_41kbp	40718	0	40718	HG02080_1_JAHEOW010000012.1	5185675	39477	39639	1	1241	A	32
HG02080_1	282996	388003	105008	-	T2T-CHM13consensus_105kbp	105261	0	105261	HG02080_1_JAHEOW010000012.1	5185675	104690	105267	8	586	A	32
HG02080_1	388003	412499	24497	-	T2T-CHM13consensus_25kbp	24949	0	24947	HG02080_1_JAHEOW010000012.1	5185675	23192	23868	0	2340	A	32
HG02080_1	416267	444058	27792	-	T2T-CHM13consensus_28kbp	27804	0	27804	HG02080_1_JAHEOW010000012.1	5185675	27478	27646	0	405	A	32
HG02080_1	452524	476923	24400	+	T2T-CHM13consensus_25kbp	24949	0	24947	HG02080_1_JAHEOW010000012.1	5185675	23204	23786	3	2246	A	32
HG02080_1	476923	581970	105048	+	T2T-CHM13consensus_105kbp	105261	0	105261	HG02080_1_JAHEOW010000012.1	5185675	104634	105291	0	666	A	32
HG02080_1	542288	581970	39683	+	T2T-CHM13consensus_41kbp	40718	0	40718	HG02080_1_JAHEOW010000012.1	5185675	39431	39653	0	1301	A	32
HG02080_1	581971	606481	24511	-	T2T-CHM13consensus_25kbp	24949	0	24947	HG02080_1_JAHEOW010000012.1	5185675	23206	23873	0	2331	A	32
HG02257_1	0	24447	24448	-	T2T-CHM13consensus_25kbp	24949	0	24947	HG02257_1_JAGYVI010000052.1	5755223	23181	23841	0	2324	A	61
HG02257_1	29244	57536	28293	-	T2T-CHM13consensus_28kbp	27804	0	27804	HG02257_1_JAGYVI010000052.1	5755223	27521	28158	1	874	A	61
HG02257_1	66666	91278	24613	+	T2T-CHM13consensus_25kbp	24949	0	24947	HG02257_1_JAGYVI010000052.1	5755223	23193	24008	0	2479	A	61
HG02257_1	91279	130966	39688	-	T2T-CHM13consensus_41kbp	40718	0	40718	HG02257_1_JAGYVI010000052.1	5755223	39454	39661	0	1286	A	61
HG02257_1	91279	196311	105033	-	T2T-CHM13consensus_105kbp	105261	0	105261	HG02257_1_JAGYVI010000052.1	5755223	104653	105275	0	631	A	61
HG02257_1	196311	220944	24634	-	T2T-CHM13consensus_25kbp	24949	0	24947	HG02257_1_JAGYVI010000052.1	5755223	23182	24021	0	2503	A	61
HG02257_1	229454	257173	27720	+	T2T-CHM13consensus_28kbp	27804	0	27804	HG02257_1_JAGYVI010000052.1	5755223	27503	27575	0	309	A	61
HG02257_1	261599	286086	24488	+	T2T-CHM13consensus_25kbp	24949	0	24947	HG02257_1_JAGYVI010000052.1	5755223	23210	23846	0	2300	A	61
HG02257_1	286087	325746	39660	-	T2T-CHM13consensus_41kbp	40718	0	40718	HG02257_1_JAGYVI010000052.1	5755223	39440	39644	0	1283	A	61
HG02257_1	286087	391090	105004	-	T2T-CHM13consensus_105kbp	105261	0	105261	HG02257_1_JAGYVI010000052.1	5755223	104658	105269	1	620	A	61
HG02257_1	391090	415723	24634	-	T2T-CHM13consensus_25kbp	24949	0	24947	HG02257_1_JAGYVI010000052.1	5755223	23182	24021	0	2503	A	61
HG02257_1	424233	451952	27720	+	T2T-CHM13consensus_28kbp	27804	0	27804	HG02257_1_JAGYVI010000052.1	5755223	27503	27575	0	309	A	61
HG02257_1	456378	480865	24488	+	T2T-CHM13consensus_25kbp	24949	0	24947	HG02257_1_JAGYVI010000052.1	5755223	23210	23846	0	2300	A	61
HG02257_1	480866	520530	39665	-	T2T-CHM13consensus_41kbp	40718	0	40718	HG02257_1_JAGYVI010000052.1	5755223	39441	39645	0	1283	A	61
HG02257_1	480866	585876	105011	-	T2T-CHM13consensus_105kbp	105261	0	105261	HG02257_1_JAGYVI010000052.1	5755223	104663	105268	0	614	A	61
HG02257_1	585876	610508	24633	-	T2T-CHM13consensus_25kbp	24949	0	24947	HG02257_1_JAGYVI010000052.1	5755223	23184	24021	0	2501	A	61
HG02257_1	614973	642734	27762	-	T2T-CHM13consensus_28kbp	27804	0	27804	HG02257_1_JAGYVI010000052.1	5755223	27502	27629	0	364	A	61
HG02257_1	649885	674497	24613	+	T2T-CHM13consensus_25kbp	24949	0	24947	HG02257_1_JAGYVI010000052.1	5755223	23192	24008	0	2480	A	61
HG02257_1	674498	714187	39690	-	T2T-CHM13consensus_41kbp	40718	0	40718	HG02257_1_JAGYVI010000052.1	5755223	39457	39656	0	1278	A	61
HG02257_1	674498	779580	105083	-	T2T-CHM13consensus_105kbp	105261	0	105261	HG02257_1_JAGYVI010000052.1	5755223	104675	105302	0	636	A	61
HG02257_1	779580	804376	24797	-	T2T-CHM13consensus_25kbp	24949	0	24947	HG02257_1_JAGYVI010000052.1	5755223	23182	24160	0	2642	A	61
HG02257_1	809123	837414	28292	-	T2T-CHM13consensus_28kbp	27804	0	27804	HG02257_1_JAGYVI010000052.1	5755223	27520	28158	0	875	A	61
HG02257_1	846545	871374	24830	+	T2T-CHM13consensus_25kbp	24949	0	24947	HG02257_1_JAGYVI010000052.1	5755223	23198	24224	1	2690	A	61
HG02257_1	871375	911072	39698	-	T2T-CHM13consensus_41kbp	40718	0	40718	HG02257_1_JAGYVI010000052.1	5755223	39456	39661	0	1284	A	61
HG02257_1	871375	976408	105034	-	T2T-CHM13consensus_105kbp	105261	0	105261	HG02257_1_JAGYVI010000052.1	5755223	104669	105275	0	615	A	61
HG02257_1	976408	1000904	24497	-	T2T-CHM13consensus_25kbp	24949	0	24947	HG02257_1_JAGYVI010000052.1	5755223	23190	23868	0	2342	A	61
HG02257_1	1004681	1032471	27791	-	T2T-CHM13consensus_28kbp	27804	0	27804	HG02257_1_JAGYVI010000052.1	5755223	27483	27646	0	400	A	61
HG02257_1	1041085	1065761	24677	+	T2T-CHM13consensus_25kbp	24949	0	24947	HG02257_1_JAGYVI010000052.1	5755223	23197	24062	0	2529	A	61
HG02257_1	1065762	1105432	39671	-	T2T-CHM13consensus_41kbp	40718	0	40718	HG02257_1_JAGYVI010000052.1	5755223	39455	39642	0	1266	A	61
HG02257_1	1065762	1170735	104974	-	T2T-CHM13consensus_105kbp	105261	0	105261	HG02257_1_JAGYVI010000052.1	5755223	104579	105283	0	713	A	61
HG02257_1	1170735	1195378	24644	-	T2T-CHM13consensus_25kbp	24949	0	24947	HG02257_1_JAGYVI010000052.1	5755223	23192	24023	0	2495	A	61
HG02257_2	0	24502	24503	-	T2T-CHM13consensus_25kbp	24949	0	24947	HG02257_2_JAGYVH010000008.1	4970414	23203	23867	0	2328	A	14
HG02257_2	31775	55699	23925	+	T2T-CHM13consensus_28kbp	27804	0	24420	HG02257_2_JAGYVH010000008.1	4970414	21747	26234	0	4702	A	14
HG02257_2	66094	90435	24342	+	T2T-CHM13consensus_25kbp	24949	0	24947	HG02257_2_JAGYVH010000008.1	4970414	23210	23759	60	2213	A	14
HG02257_2	90435	195309	104875	+	T2T-CHM13consensus_105kbp	105261	0	105261	HG02257_2_JAGYVH010000008.1	4970414	104443	105287	15	853	A	14
HG02257_2	155663	195309	39647	+	T2T-CHM13consensus_41kbp	40718	0	40718	HG02257_2_JAGYVH010000008.1	4970414	39366	39651	0	1364	A	14
HG02257_2	195310	219904	24595	-	T2T-CHM13consensus_25kbp	24949	0	24947	HG02257_2_JAGYVH010000008.1	4970414	23203	23955	0	2416	A	14
HG02257_2	227235	254972	27738	+	T2T-CHM13consensus_28kbp	27804	0	27804	HG02257_2_JAGYVH010000008.1	4970414	27504	27632	4	365	A	14
HG02257_2	259643	284333	24691	+	T2T-CHM13consensus_25kbp	24949	0	24947	HG02257_2_JAGYVH010000008.1	4970414	23165	24074	0	2573	A	14
HG02257_2	284333	386244	101912	+	T2T-CHM13consensus_105kbp	105261	0	105261	HG02257_2_JAGYVH010000008.1	4970414	101520	105290	0	3779	A	14
HG02257_2	349721	386244	36524	+	T2T-CHM13consensus_41kbp	40718	0	40718	HG02257_2_JAGYVH010000008.1	4970414	36328	39647	0	4398	A	14
HG02257_2	386245	410756	24512	-	T2T-CHM13consensus_25kbp	24949	0	24947	HG02257_2_JAGYVH010000008.1	4970414	23178	23873	0	2359	A	14
HG02282_1	0	24474	24475	-	T2T-CHM13consensus_25kbp	24949	0	24947	haplotype1-0000040	4932865	23177	23868	0	2355	A	8
HG02282_1	29163	57370	28208	-	T2T-CHM13consensus_28kbp	27804	0	27804	haplotype1-0000040	4932865	27503	28088	3	822	A	8
HG02282_1	64212	89010	24799	+	T2T-CHM13consensus_25kbp	24949	0	24947	haplotype1-0000040	4932865	23167	24170	0	2667	A	8
HG02282_1	89011	128703	39693	-	T2T-CHM13consensus_41kbp	40718	0	40718	haplotype1-0000040	4932865	39456	39658	0	1281	A	8
HG02282_1	89011	194066	105056	-	T2T-CHM13consensus_105kbp	105261	0	105261	haplotype1-0000040	4932865	104633	105307	19	683	A	8
HG02282_1	194066	218548	24483	-	T2T-CHM13consensus_25kbp	24949	0	24947	haplotype1-0000040	4932865	23183	23867	0	2348	A	8
HG02282_1	239646	279330	39685	+	T2T-CHM13consensus_41kbp	40718	1	40718	haplotype1-0000040	4932865	39378	39654	0	1355	A	8
HG02282_1	279331	303948	24618	-	T2T-CHM13consensus_25kbp	24949	0	24947	haplotype1-0000040	4932865	23190	23994	0	2468	A	8
HG02282_2	0	24477	24478	-	T2T-CHM13consensus_25kbp	24949	0	24947	haplotype2-0000146	4962227	23207	23840	0	2297	A	11
HG02282_2	31748	55638	23891	+	T2T-CHM13consensus_28kbp	27804	0	24420	haplotype2-0000146	4962227	21708	26234	0	4741	A	11
HG02282_2	66060	90401	24342	+	T2T-CHM13consensus_25kbp	24949	0	24947	haplotype2-0000146	4962227	23210	23759	44	2213	A	11
HG02282_2	90401	193874	103474	+	T2T-CHM13consensus_105kbp	105261	0	105261	haplotype2-0000146	4962227	103079	105301	0	2231	A	11
HG02282_2	155656	193874	38219	+	T2T-CHM13consensus_41kbp	40718	0	40718	haplotype2-0000146	4962227	38000	39657	0	2736	A	11
HG02282_2	193875	218385	24511	-	T2T-CHM13consensus_25kbp	24949	0	24947	haplotype2-0000146	4962227	23186	23900	0	2378	A	11
HG02282_2	228855	252746	23892	-	T2T-CHM13consensus_28kbp	27804	0	24420	haplotype2-0000146	4962227	21624	26308	0	4899	A	11
HG02282_2	260384	285109	24726	+	T2T-CHM13consensus_25kbp	24949	0	24947	haplotype2-0000146	4962227	23184	24089	0	2569	A	11
HG02282_2	285109	390184	105076	+	T2T-CHM13consensus_105kbp	105261	0	105261	haplotype2-0000146	4962227	104750	105276	24	535	A	11
HG02282_2	350502	390184	39683	+	T2T-CHM13consensus_41kbp	40718	0	40718	haplotype2-0000146	4962227	39431	39653	0	1301	A	11
HG02282_2	390185	414713	24529	-	T2T-CHM13consensus_25kbp	24949	0	24947	haplotype2-0000146	4962227	23208	23900	0	2356	A	11
HG02486_1	0	24476	24477	-	T2T-CHM13consensus_25kbp	24949	0	24947	HG02486_1_JAGYVM010000024.1	5145665	23178	23868	0	2354	A	30
HG02486_1	29130	57405	28276	-	T2T-CHM13consensus_28kbp	27804	0	27804	HG02486_1_JAGYVM010000024.1	5145665	27514	28149	1	872	A	30
HG02486_1	64239	88929	24691	+	T2T-CHM13consensus_25kbp	24949	0	24947	HG02486_1_JAGYVM010000024.1	5145665	23170	24062	0	2556	A	30
HG02486_1	88930	128586	39657	-	T2T-CHM13consensus_41kbp	40718	0	40718	HG02486_1_JAGYVM010000024.1	5145665	39414	39658	0	1323	A	30
HG02486_1	88930	193965	105036	-	T2T-CHM13consensus_105kbp	105261	0	105261	HG02486_1_JAGYVM010000024.1	5145665	104657	105270	0	622	A	30
HG02486_1	193965	218597	24633	-	T2T-CHM13consensus_25kbp	24949	0	24947	HG02486_1_JAGYVM010000024.1	5145665	23184	24021	0	2501	A	30
HG02486_1	223067	250828	27762	-	T2T-CHM13consensus_28kbp	27804	0	27804	HG02486_1_JAGYVM010000024.1	5145665	27504	27629	0	362	A	30
HG02486_1	257975	282587	24613	+	T2T-CHM13consensus_25kbp	24949	0	24947	HG02486_1_JAGYVM010000024.1	5145665	23191	24008	1	2481	A	30
HG02486_1	282588	322286	39699	-	T2T-CHM13consensus_41kbp	40718	0	40718	HG02486_1_JAGYVM010000024.1	5145665	39468	39659	0	1270	A	30
HG02486_1	282588	387650	105063	-	T2T-CHM13consensus_105kbp	105261	0	105261	HG02486_1_JAGYVM010000024.1	5145665	104688	105295	8	616	A	30
HG02486_1	387650	412154	24505	-	T2T-CHM13consensus_25kbp	24949	0	24947	HG02486_1_JAGYVM010000024.1	5145665	23190	23873	0	2347	A	30
HG02486_1	419040	446814	27775	+	T2T-CHM13consensus_28kbp	27804	0	27804	HG02486_1_JAGYVM010000024.1	5145665	27510	27650	0	377	A	30
HG02486_1	451678	476362	24685	+	T2T-CHM13consensus_25kbp	24949	0	24947	HG02486_1_JAGYVM010000024.1	5145665	23170	24075	0	2569	A	30
HG02486_1	476362	581444	105083	+	T2T-CHM13consensus_105kbp	105261	0	105261	HG02486_1_JAGYVM010000024.1	5145665	104662	105307	0	654	A	30
HG02486_1	541762	581444	39683	+	T2T-CHM13consensus_41kbp	40718	0	40718	HG02486_1_JAGYVM010000024.1	5145665	39431	39653	0	1301	A	30
HG02486_1	581445	605978	24534	-	T2T-CHM13consensus_25kbp	24949	0	24947	HG02486_1_JAGYVM010000024.1	5145665	23208	23900	0	2356	A	30
HG02559_2	0	24514	24515	-	T2T-CHM13consensus_25kbp	24949	0	24947	HG02559_2_JAGYVJ010000046.1	5930380	23205	23868	0	2327	A	58
HG02559_2	31865	55790	23926	+	T2T-CHM13consensus_28kbp	27804	0	24420	HG02559_2_JAGYVJ010000046.1	5930380	21749	26233	0	4699	A	58
HG02559_2	66324	90822	24499	+	T2T-CHM13consensus_25kbp	24949	0	24947	HG02559_2_JAGYVJ010000046.1	5930380	23194	23868	0	2338	A	58
HG02559_2	90822	195899	105078	+	T2T-CHM13consensus_105kbp	105261	0	105261	HG02559_2_JAGYVJ010000046.1	5930380	104706	105280	0	583	A	58
HG02559_2	156198	195899	39702	+	T2T-CHM13consensus_41kbp	40718	0	40718	HG02559_2_JAGYVJ010000046.1	5930380	39473	39659	0	1265	A	58
HG02559_2	195900	220513	24614	-	T2T-CHM13consensus_25kbp	24949	0	24947	HG02559_2_JAGYVJ010000046.1	5930380	23198	24008	1	2474	A	58
HG02559_2	224288	252032	27745	-	T2T-CHM13consensus_28kbp	27804	0	27804	HG02559_2_JAGYVJ010000046.1	5930380	27509	27634	33	362	A	58
HG02559_2	259287	283789	24503	+	T2T-CHM13consensus_25kbp	24949	0	24947	HG02559_2_JAGYVJ010000046.1	5930380	23206	23867	0	2325	A	58
HG02559_2	283790	323441	39652	-	T2T-CHM13consensus_41kbp	40718	0	40718	HG02559_2_JAGYVJ010000046.1	5930380	39362	39658	0	1375	A	58
HG02559_2	283790	388634	104845	-	T2T-CHM13consensus_105kbp	105261	0	105261	HG02559_2_JAGYVJ010000046.1	5930380	104397	105281	0	893	A	58
HG02559_2	388634	413004	24371	-	T2T-CHM13consensus_25kbp	24949	0	24947	HG02559_2_JAGYVJ010000046.1	5930380	23185	23759	0	2238	A	58
HG02559_2	416774	444555	27782	-	T2T-CHM13consensus_28kbp	27804	0	27804	HG02559_2_JAGYVJ010000046.1	5930380	27483	27639	0	393	A	58
HG02559_2	453094	477797	24704	+	T2T-CHM13consensus_25kbp	24949	0	24947	HG02559_2_JAGYVJ010000046.1	5930380	23197	24089	0	2556	A	58
HG02559_2	477798	517469	39672	-	T2T-CHM13consensus_41kbp	40718	0	40718	HG02559_2_JAGYVJ010000046.1	5930380	39455	39642	0	1266	A	58
HG02559_2	477798	582828	105031	-	T2T-CHM13consensus_105kbp	105261	0	105261	HG02559_2_JAGYVJ010000046.1	5930380	104647	105282	0	644	A	58
HG02559_2	582828	607324	24497	-	T2T-CHM13consensus_25kbp	24949	0	24947	HG02559_2_JAGYVJ010000046.1	5930380	23190	23868	0	2342	A	58
HG02559_2	611095	638884	27790	-	T2T-CHM13consensus_28kbp	27804	0	27804	HG02559_2_JAGYVJ010000046.1	5930380	27478	27644	0	403	A	58
HG02559_2	647372	671774	24403	+	T2T-CHM13consensus_25kbp	24949	0	24947	HG02559_2_JAGYVJ010000046.1	5930380	23207	23786	0	2243	A	58
HG02559_2	688169	808274	120106	-	T2T-CHM13consensus_120kbp	122583	0	122583	HG02559_2_JAGYVJ010000046.1	5930380	119909	120321	60	2682	A	58
HG02559_2	808291	836005	27715	-	T2T-CHM13consensus_28kbp	27804	0	27804	HG02559_2_JAGYVJ010000046.1	5930380	27461	27576	0	352	A	58
HG02559_2	843740	868149	24410	+	T2T-CHM13consensus_25kbp	24949	0	24947	HG02559_2_JAGYVJ010000046.1	5930380	23178	23786	0	2272	A	58
HG02559_2	868149	973169	105021	+	T2T-CHM13consensus_105kbp	105261	0	105261	HG02559_2_JAGYVJ010000046.1	5930380	104708	105264	13	565	A	58
HG02559_2	933524	973169	39646	+	T2T-CHM13consensus_41kbp	40718	0	40718	HG02559_2_JAGYVJ010000046.1	5930380	39402	39639	0	1316	A	58
HG02559_2	973170	997671	24502	-	T2T-CHM13consensus_25kbp	24949	0	24947	HG02559_2_JAGYVJ010000046.1	5930380	23196	23867	0	2335	A	58
HG02559_2	1018276	1057967	39692	+	T2T-CHM13consensus_41kbp	40718	1	40718	HG02559_2_JAGYVJ010000046.1	5930380	39424	39655	0	1310	A	58
HG02559_2	1057968	1082443	24476	-	T2T-CHM13consensus_25kbp	24949	0	24947	HG02559_2_JAGYVJ010000046.1	5930380	23196	23840	0	2308	A	58
HG02587_1	0	24528	24529	-	T2T-CHM13consensus_25kbp	24949	0	24947	haplotype1-0000030	5064926	23180	23895	0	2379	A	21
HG02587_1	29253	57027	27775	-	T2T-CHM13consensus_28kbp	27804	0	27804	haplotype1-0000030	5064926	27496	27644	0	385	A	21
HG02587_1	64678	89048	24371	+	T2T-CHM13consensus_25kbp	24949	0	24947	haplotype1-0000030	5064926	23180	23759	1	2243	A	21
HG02587_1	89048	194209	105162	+	T2T-CHM13consensus_105kbp	105261	0	105261	haplotype1-0000030	5064926	104615	105490	16	884	A	21
HG02587_1	154505	194209	39705	+	T2T-CHM13consensus_41kbp	40718	0	40718	haplotype1-0000030	5064926	39502	39642	8	1219	A	21
HG02587_1	194210	218672	24463	-	T2T-CHM13consensus_25kbp	24949	0	24947	haplotype1-0000030	5064926	23191	23840	0	2313	A	21
HG02587_1	223162	250924	27763	-	T2T-CHM13consensus_28kbp	27804	0	27804	haplotype1-0000030	5064926	27488	27645	0	394	A	21
HG02587_1	257775	282332	24558	+	T2T-CHM13consensus_25kbp	24949	0	24947	haplotype1-0000030	5064926	23190	23921	0	2395	A	21
HG02587_1	282332	387169	104838	+	T2T-CHM13consensus_105kbp	105261	0	105261	haplotype1-0000030	5064926	104454	105279	0	834	A	21
HG02587_1	347494	387169	39676	+	T2T-CHM13consensus_41kbp	40718	0	40718	haplotype1-0000030	5064926	39456	39654	0	1277	A	21
HG02587_1	387170	411616	24447	-	T2T-CHM13consensus_25kbp	24949	0	24947	haplotype1-0000030	5064926	23183	23819	0	2300	A	21
HG02587_1	432290	471969	39680	+	T2T-CHM13consensus_41kbp	40718	1	40718	haplotype1-0000030	5064926	39440	39652	0	1291	A	21
HG02587_1	471970	496479	24510	-	T2T-CHM13consensus_25kbp	24949	0	24947	haplotype1-0000030	5064926	23186	23873	0	2351	A	21
HG02953_2	0	24525	24526	-	T2T-CHM13consensus_25kbp	24949	0	24947	haplotype2-0000147	5563644	23180	23895	0	2379	A	57
HG02953_2	32482	60265	27784	+	T2T-CHM13consensus_28kbp	27804	0	27804	haplotype2-0000147	5563644	27460	27647	0	424	A	57
HG02953_2	64780	89420	24641	+	T2T-CHM13consensus_25kbp	24949	0	24947	haplotype2-0000147	5563644	23196	24035	1	2503	A	57
HG02953_2	89421	129116	39696	-	T2T-CHM13consensus_41kbp	40718	0	40718	haplotype2-0000147	5563644	39455	39662	0	1286	A	57
HG02953_2	89421	194480	105060	-	T2T-CHM13consensus_105kbp	105261	0	105261	haplotype2-0000147	5563644	104637	105311	0	683	A	57
HG02953_2	194480	218976	24497	-	T2T-CHM13consensus_25kbp	24949	0	24947	haplotype2-0000147	5563644	23192	23868	0	2340	A	57
HG02953_2	222722	250511	27790	-	T2T-CHM13consensus_28kbp	27804	0	27804	haplotype2-0000147	5563644	27483	27644	0	398	A	57
HG02953_2	259172	283575	24404	+	T2T-CHM13consensus_25kbp	24949	0	24947	haplotype2-0000147	5563644	23207	23786	0	2243	A	57
HG02953_2	283575	388648	105074	+	T2T-CHM13consensus_105kbp	105261	0	105261	haplotype2-0000147	5563644	104650	105295	0	654	A	57
HG02953_2	348950	388648	39699	+	T2T-CHM13consensus_41kbp	40718	0	40718	haplotype2-0000147	5563644	39444	39656	0	1291	A	57
HG02953_2	388649	413144	24496	-	T2T-CHM13consensus_25kbp	24949	0	24947	haplotype2-0000147	5563644	23189	23868	0	2343	A	57
HG02953_2	416890	444680	27791	-	T2T-CHM13consensus_28kbp	27804	0	27804	haplotype2-0000147	5563644	27478	27646	0	405	A	57
HG02953_2	453358	478062	24705	+	T2T-CHM13consensus_25kbp	24949	0	24947	haplotype2-0000147	5563644	23202	24089	0	2551	A	57
HG02953_2	478063	517761	39699	-	T2T-CHM13consensus_41kbp	40718	0	40718	haplotype2-0000147	5563644	39465	39659	0	1273	A	57
HG02953_2	478063	583134	105072	-	T2T-CHM13consensus_105kbp	105261	0	105261	haplotype2-0000147	5563644	104717	105281	0	573	A	57
HG02953_2	583134	607766	24633	-	T2T-CHM13consensus_25kbp	24949	0	24947	haplotype2-0000147	5563644	23182	24021	0	2503	A	57
HG02953_2	612223	639985	27763	-	T2T-CHM13consensus_28kbp	27804	0	27804	haplotype2-0000147	5563644	27489	27629	0	377	A	57
HG02953_2	648654	673357	24704	+	T2T-CHM13consensus_25kbp	24949	0	24947	haplotype2-0000147	5563644	23200	24089	0	2553	A	57
HG02953_2	673358	713023	39666	-	T2T-CHM13consensus_41kbp	40718	0	40718	haplotype2-0000147	5563644	39448	39643	0	1274	A	57
HG02953_2	673358	778404	105047	-	T2T-CHM13consensus_105kbp	105261	0	105261	haplotype2-0000147	5563644	104679	105281	0	611	A	57
HG02953_2	778404	803103	24700	-	T2T-CHM13consensus_25kbp	24949	0	24947	haplotype2-0000147	5563644	23171	24082	0	2575	A	57
HG02953_2	809806	837578	27773	+	T2T-CHM13consensus_28kbp	27804	0	27804	haplotype2-0000147	5563644	27506	27646	9	377	A	57
HG02953_2	842251	866942	24692	+	T2T-CHM13consensus_25kbp	24949	0	24947	haplotype2-0000147	5563644	23164	24075	0	2575	A	57
HG02953_2	866942	971980	105039	+	T2T-CHM13consensus_105kbp	105261	0	105261	haplotype2-0000147	5563644	104699	105266	3	576	A	57
HG02953_2	932304	971980	39677	+	T2T-CHM13consensus_41kbp	40718	0	40718	haplotype2-0000147	5563644	39422	39653	0	1310	A	57
HG02953_2	971981	996507	24527	-	T2T-CHM13consensus_25kbp	24949	0	24947	haplotype2-0000147	5563644	23199	23901	0	2366	A	57
HG03009_1	0	24504	24505	-	T2T-CHM13consensus_25kbp	24949	0	24947	haplotype1-0000022	5554581	23210	23867	0	2321	A	56
HG03009_1	31839	59535	27697	+	T2T-CHM13consensus_28kbp	27804	0	27804	haplotype1-0000022	5554581	27563	27567	56	241	A	56
HG03009_1	63961	88445	24485	+	T2T-CHM13consensus_25kbp	24949	0	24947	haplotype1-0000022	5554581	23212	23846	0	2298	A	56
HG03009_1	88446	128137	39692	-	T2T-CHM13consensus_41kbp	40718	0	40718	haplotype1-0000022	5554581	39489	39641	0	1231	A	56
HG03009_1	88446	193500	105055	-	T2T-CHM13consensus_105kbp	105261	0	105261	haplotype1-0000022	5554581	104737	105279	10	551	A	56
HG03009_1	193500	217996	24497	-	T2T-CHM13consensus_25kbp	24949	0	24947	haplotype1-0000022	5554581	23192	23868	0	2340	A	56
HG03009_1	221771	249552	27782	-	T2T-CHM13consensus_28kbp	27804	0	27804	haplotype1-0000022	5554581	27479	27637	0	395	A	56
HG03009_1	253787	278189	24403	+	T2T-CHM13consensus_25kbp	24949	0	24947	haplotype1-0000022	5554581	23205	23786	0	2245	A	56
HG03009_1	294584	414677	120094	-	T2T-CHM13consensus_120kbp	122583	0	122583	haplotype1-0000022	5554581	119903	120313	60	2680	A	56
HG03009_1	414694	442398	27705	-	T2T-CHM13consensus_28kbp	27804	0	27804	haplotype1-0000022	5554581	27485	27573	0	325	A	56
HG03009_1	449472	474030	24559	+	T2T-CHM13consensus_25kbp	24949	0	24947	haplotype1-0000022	5554581	23191	23958	1	2431	A	56
HG03009_1	474031	513726	39696	-	T2T-CHM13consensus_41kbp	40718	0	40718	haplotype1-0000022	5554581	39465	39655	0	1269	A	56
HG03009_1	474031	578453	104423	-	T2T-CHM13consensus_105kbp	105261	0	105261	haplotype1-0000022	5554581	104066	105278	0	1221	A	56
HG03009_1	578453	603141	24689	-	T2T-CHM13consensus_25kbp	24949	0	24947	haplotype1-0000022	5554581	23164	24075	0	2575	A	56
HG03009_1	610875	638592	27718	+	T2T-CHM13consensus_28kbp	27804	0	27804	haplotype1-0000022	5554581	27517	27572	0	292	A	56
HG03009_1	643018	667505	24488	+	T2T-CHM13consensus_25kbp	24949	0	24947	haplotype1-0000022	5554581	23211	23846	0	2299	A	56
HG03009_1	667506	707171	39666	-	T2T-CHM13consensus_41kbp	40718	0	40718	haplotype1-0000022	5554581	39437	39647	0	1289	A	56
HG03009_1	667506	772504	104999	-	T2T-CHM13consensus_105kbp	105261	0	105261	haplotype1-0000022	5554581	104642	105291	0	658	A	56
HG03009_1	772504	796999	24496	-	T2T-CHM13consensus_25kbp	24949	0	24947	haplotype1-0000022	5554581	23192	23868	0	2340	A	56
HG03009_1	800745	828534	27790	-	T2T-CHM13consensus_28kbp	27804	0	27804	haplotype1-0000022	5554581	27481	27644	0	400	A	56
HG03009_1	837177	861580	24404	+	T2T-CHM13consensus_25kbp	24949	0	24947	haplotype1-0000022	5554581	23207	23786	0	2243	A	56
HG03009_1	861580	966641	105062	+	T2T-CHM13consensus_105kbp	105261	0	105261	haplotype1-0000022	5554581	104651	105287	0	645	A	56
HG03009_1	926958	966641	39684	+	T2T-CHM13consensus_41kbp	40718	0	40718	haplotype1-0000022	5554581	39432	39653	0	1300	A	56
HG03009_1	966642	991126	24485	-	T2T-CHM13consensus_25kbp	24949	0	24947	haplotype1-0000022	5554581	23206	23846	0	2304	A	56
HG03065_1	0	24476	24477	-	T2T-CHM13consensus_25kbp	24949	0	24947	haplotype1-0000003	5353349	23179	23868	0	2353	A	48
HG03065_1	29154	57446	28293	-	T2T-CHM13consensus_28kbp	27804	0	27804	haplotype1-0000003	5353349	27521	28164	14	880	A	48
HG03065_1	65089	89781	24693	+	T2T-CHM13consensus_25kbp	24949	0	24947	haplotype1-0000003	5353349	23184	24062	0	2542	A	48
HG03065_1	89782	129466	39685	-	T2T-CHM13consensus_41kbp	40718	0	40718	haplotype1-0000003	5353349	39450	39657	0	1286	A	48
HG03065_1	89782	194847	105066	-	T2T-CHM13consensus_105kbp	105261	0	105261	haplotype1-0000003	5353349	104707	105279	4	581	A	48
HG03065_1	194847	219250	24404	-	T2T-CHM13consensus_25kbp	24949	0	24947	haplotype1-0000003	5353349	23208	23787	1	2243	A	48
HG03065_1	227970	255759	27790	+	T2T-CHM13consensus_28kbp	27804	0	27804	haplotype1-0000003	5353349	27478	27644	0	403	A	48
HG03065_1	259471	283967	24497	+	T2T-CHM13consensus_25kbp	24949	0	24947	haplotype1-0000003	5353349	23191	23868	0	2341	A	48
HG03065_1	283967	389013	105047	+	T2T-CHM13consensus_105kbp	105261	0	105261	haplotype1-0000003	5353349	104672	105297	0	634	A	48
HG03065_1	349334	389013	39680	+	T2T-CHM13consensus_41kbp	40718	0	40718	haplotype1-0000003	5353349	39476	39643	1	1246	A	48
HG03065_1	389014	413485	24472	-	T2T-CHM13consensus_25kbp	24949	0	24947	haplotype1-0000003	5353349	23182	23846	0	2328	A	48
HG03065_1	418349	446133	27785	-	T2T-CHM13consensus_28kbp	27804	0	27804	haplotype1-0000003	5353349	27501	27648	0	384	A	48
HG03065_1	451653	476445	24793	+	T2T-CHM13consensus_25kbp	24949	0	24947	haplotype1-0000003	5353349	23192	24170	0	2642	A	48
HG03065_1	476446	516149	39704	-	T2T-CHM13consensus_41kbp	40718	0	40718	haplotype1-0000003	5353349	39451	39662	0	1290	A	48
HG03065_1	476446	581528	105083	-	T2T-CHM13consensus_105kbp	105261	0	105261	haplotype1-0000003	5353349	104652	105306	0	663	A	48
HG03065_1	581528	605711	24184	-	T2T-CHM13consensus_25kbp	24949	0	24947	haplotype1-0000003	5353349	23239	23469	0	1894	A	48
HG03065_1	609479	637242	27764	-	T2T-CHM13consensus_28kbp	27804	0	27804	haplotype1-0000003	5353349	27495	27634	0	376	A	48
HG03065_1	644355	668967	24613	+	T2T-CHM13consensus_25kbp	24949	0	24947	haplotype1-0000003	5353349	23192	24008	0	2480	A	48
HG03065_1	668968	708688	39721	-	T2T-CHM13consensus_41kbp	40718	0	40718	haplotype1-0000003	5353349	39494	39658	0	1243	A	48
HG03065_1	668968	774031	105064	-	T2T-CHM13consensus_105kbp	105261	0	105261	haplotype1-0000003	5353349	104668	105302	0	643	A	48
HG03065_1	774031	798457	24427	-	T2T-CHM13consensus_25kbp	24949	0	24947	haplotype1-0000003	5353349	23195	23786	0	2255	A	48
HG03098_2	0	24518	24519	-	T2T-CHM13consensus_25kbp	24949	0	24947	HG03098_2_JAHEPL010000029.1	5268690	23180	23876	0	2360	A	33
HG03098_2	29181	56915	27735	-	T2T-CHM13consensus_28kbp	27804	0	27804	HG03098_2_JAHEPL010000029.1	5268690	27475	27630	1	392	A	33
HG03098_2	64603	89110	24508	+	T2T-CHM13consensus_25kbp	24949	0	24947	HG03098_2_JAHEPL010000029.1	5268690	23190	23875	0	2349	A	33
HG03098_2	89110	193979	104870	+	T2T-CHM13consensus_105kbp	105261	0	105261	HG03098_2_JAHEPL010000029.1	5268690	104425	105278	0	862	A	33
HG03098_2	154333	193979	39647	+	T2T-CHM13consensus_41kbp	40718	0	40718	HG03098_2_JAHEPL010000029.1	5268690	39375	39658	0	1362	A	33
HG03098_2	193980	218426	24447	-	T2T-CHM13consensus_25kbp	24949	0	24947	HG03098_2_JAHEPL010000029.1	5268690	23187	23819	0	2296	A	33
HG03098_2	239164	278839	39676	+	T2T-CHM13consensus_41kbp	40718	1	40718	HG03098_2_JAHEPL010000029.1	5268690	39412	39655	0	1322	A	33
HG03098_2	278840	303339	24500	-	T2T-CHM13consensus_25kbp	24949	0	24947	HG03098_2_JAHEPL010000029.1	5268690	23201	23868	0	2331	A	33
HG03098_2	314539	342258	27720	+	T2T-CHM13consensus_28kbp	27804	0	27804	HG03098_2_JAHEPL010000029.1	5268690	27504	27575	0	308	A	33
HG03098_2	346664	371097	24434	+	T2T-CHM13consensus_25kbp	24949	0	24947	HG03098_2_JAHEPL010000029.1	5268690	23204	23792	0	2252	A	33
HG03098_2	371098	410783	39686	-	T2T-CHM13consensus_41kbp	40718	0	40718	HG03098_2_JAHEPL010000029.1	5268690	39479	39639	1	1239	A	33
HG03098_2	371098	476022	104925	-	T2T-CHM13consensus_105kbp	105261	0	105261	HG03098_2_JAHEPL010000029.1	5268690	104574	105287	0	722	A	33
HG03098_2	476022	500709	24688	-	T2T-CHM13consensus_25kbp	24949	0	24947	HG03098_2_JAHEPL010000029.1	5268690	23173	24075	0	2566	A	33
HG03098_2	508550	532480	23931	+	T2T-CHM13consensus_28kbp	27804	0	24420	HG03098_2_JAHEPL010000029.1	5268690	21686	26237	0	4766	A	33
HG03098_2	542880	567220	24341	+	T2T-CHM13consensus_25kbp	24949	0	24947	HG03098_2_JAHEPL010000029.1	5268690	23209	23759	51	2214	A	33
HG03098_2	567220	672271	105052	+	T2T-CHM13consensus_105kbp	105261	0	105261	HG03098_2_JAHEPL010000029.1	5268690	104740	105270	12	539	A	33
HG03098_2	632596	672271	39676	+	T2T-CHM13consensus_41kbp	40718	0	40718	HG03098_2_JAHEPL010000029.1	5268690	39433	39651	0	1297	A	33
HG03098_2	672272	696891	24620	-	T2T-CHM13consensus_25kbp	24949	0	24947	HG03098_2_JAHEPL010000029.1	5268690	23193	23996	0	2467	A	33
HG03248_1	0	24509	24510	-	T2T-CHM13consensus_25kbp	24949	0	24947	haplotype1-0000010	5361812	23194	23867	0	2337	A	45
HG03248_1	31905	59678	27774	+	T2T-CHM13consensus_28kbp	27804	0	27804	haplotype1-0000010	5361812	27513	27640	0	364	A	45
HG03248_1	64225	88865	24641	+	T2T-CHM13consensus_25kbp	24949	0	24947	haplotype1-0000010	5361812	23199	24035	1	2500	A	45
HG03248_1	88866	128560	39695	-	T2T-CHM13consensus_41kbp	40718	0	40718	haplotype1-0000010	5361812	39451	39662	0	1290	A	45
HG03248_1	88866	193877	105012	-	T2T-CHM13consensus_105kbp	105261	0	105261	haplotype1-0000010	5361812	104639	105285	0	655	A	45
HG03248_1	193877	218501	24625	-	T2T-CHM13consensus_25kbp	24949	0	24947	haplotype1-0000010	5361812	23190	24005	0	2479	A	45
HG03248_1	226235	253948	27714	+	T2T-CHM13consensus_28kbp	27804	0	27804	haplotype1-0000010	5361812	27529	27574	12	282	A	45
HG03248_1	258373	282864	24492	+	T2T-CHM13consensus_25kbp	24949	0	24947	haplotype1-0000010	5361812	23211	23850	0	2303	A	45
HG03248_1	282865	322526	39662	-	T2T-CHM13consensus_41kbp	40718	0	40718	haplotype1-0000010	5361812	39439	39644	0	1284	A	45
HG03248_1	282865	387947	105083	-	T2T-CHM13consensus_105kbp	105261	0	105261	haplotype1-0000010	5361812	104697	105314	0	626	A	45
HG03248_1	387947	412639	24693	-	T2T-CHM13consensus_25kbp	24949	0	24947	haplotype1-0000010	5361812	23170	24075	0	2569	A	45
HG03248_1	419375	447148	27774	+	T2T-CHM13consensus_28kbp	27804	0	27804	haplotype1-0000010	5361812	27486	27643	0	394	A	45
HG03248_1	452012	476602	24591	+	T2T-CHM13consensus_25kbp	24949	0	24947	haplotype1-0000010	5361812	23204	23955	0	2415	A	45
HG03248_1	476603	516284	39682	-	T2T-CHM13consensus_41kbp	40718	0	40718	haplotype1-0000010	5361812	39467	39653	0	1265	A	45
HG03248_1	476603	581678	105076	-	T2T-CHM13consensus_105kbp	105261	0	105261	haplotype1-0000010	5361812	104763	105281	14	527	A	45
HG03248_1	581678	606368	24691	-	T2T-CHM13consensus_25kbp	24949	0	24947	haplotype1-0000010	5361812	23164	24074	0	2574	A	45
HG03248_1	611041	638801	27761	-	T2T-CHM13consensus_28kbp	27804	0	27804	haplotype1-0000010	5361812	27493	27645	0	389	A	45
HG03248_1	645523	670611	25089	+	T2T-CHM13consensus_25kbp	24949	0	24947	haplotype1-0000010	5361812	23236	24387	0	2815	A	45
HG03248_1	670612	710279	39668	-	T2T-CHM13consensus_41kbp	40718	0	40718	haplotype1-0000010	5361812	39442	39643	0	1280	A	45
HG03248_1	670612	775630	105019	-	T2T-CHM13consensus_105kbp	105261	0	105261	haplotype1-0000010	5361812	104617	105293	0	685	A	45
HG03248_1	775630	800245	24616	-	T2T-CHM13consensus_25kbp	24949	0	24947	haplotype1-0000010	5361812	23192	23995	0	2467	A	45
HG03248_2	0	24508	24509	-	T2T-CHM13consensus_25kbp	24949	0	24947	haplotype2-0000145	5639915	23199	23867	0	2332	A	59
HG03248_2	45245	84929	39685	+	T2T-CHM13consensus_41kbp	40718	1	40718	haplotype2-0000145	5639915	39430	39645	0	1294	A	59
HG03248_2	84930	109519	24590	-	T2T-CHM13consensus_25kbp	24949	0	24947	haplotype2-0000145	5639915	23183	23954	0	2435	A	59
HG03248_2	116453	144220	27768	+	T2T-CHM13consensus_28kbp	27804	0	27804	haplotype2-0000145	5639915	27501	27641	0	377	A	59
HG03248_2	148891	173582	24692	+	T2T-CHM13consensus_25kbp	24949	0	24947	haplotype2-0000145	5639915	23163	24075	0	2576	A	59
HG03248_2	173582	278639	105058	+	T2T-CHM13consensus_105kbp	105261	0	105261	haplotype2-0000145	5639915	104653	105289	0	645	A	59
HG03248_2	238946	278639	39694	+	T2T-CHM13consensus_41kbp	40718	0	40718	haplotype2-0000145	5639915	39461	39660	1	1278	A	59
HG03248_2	278640	303485	24846	-	T2T-CHM13consensus_25kbp	24949	0	24947	haplotype2-0000145	5639915	23197	24216	0	2683	A	59
HG03248_2	308072	335780	27709	-	T2T-CHM13consensus_28kbp	27804	0	27804	haplotype2-0000145	5639915	27520	27576	1	293	A	59
HG03248_2	346693	371342	24650	+	T2T-CHM13consensus_25kbp	24949	0	24947	haplotype2-0000145	5639915	23192	24035	0	2507	A	59
HG03248_2	371343	411017	39675	-	T2T-CHM13consensus_41kbp	40718	0	40718	haplotype2-0000145	5639915	39431	39665	0	1313	A	59
HG03248_2	371343	476347	105005	-	T2T-CHM13consensus_105kbp	105261	0	105261	haplotype2-0000145	5639915	104609	105285	0	685	A	59
HG03248_2	476347	500979	24633	-	T2T-CHM13consensus_25kbp	24949	0	24947	haplotype2-0000145	5639915	23185	24021	0	2500	A	59
HG03248_2	505446	533207	27762	-	T2T-CHM13consensus_28kbp	27804	0	27804	haplotype2-0000145	5639915	27502	27629	0	364	A	59
HG03248_2	540358	564997	24640	+	T2T-CHM13consensus_25kbp	24949	0	24947	haplotype2-0000145	5639915	23193	24035	0	2506	A	59
HG03248_2	564998	604686	39689	-	T2T-CHM13consensus_41kbp	40718	0	40718	haplotype2-0000145	5639915	39457	39655	0	1277	A	59
HG03248_2	564998	670072	105075	-	T2T-CHM13consensus_105kbp	105261	0	105261	haplotype2-0000145	5639915	104675	105299	0	633	A	59
HG03248_2	670072	694868	24797	-	T2T-CHM13consensus_25kbp	24949	0	24947	haplotype2-0000145	5639915	23182	24160	0	2642	A	59
HG03248_2	699623	727917	28295	-	T2T-CHM13consensus_28kbp	27804	0	27804	haplotype2-0000145	5639915	27519	28159	0	877	A	59
HG03248_2	737048	761877	24830	+	T2T-CHM13consensus_25kbp	24949	0	24947	haplotype2-0000145	5639915	23199	24224	1	2689	A	59
HG03248_2	761878	801576	39699	-	T2T-CHM13consensus_41kbp	40718	0	40718	haplotype2-0000145	5639915	39457	39661	0	1283	A	59
HG03248_2	761878	866909	105032	-	T2T-CHM13consensus_105kbp	105261	0	105261	haplotype2-0000145	5639915	104665	105275	3	619	A	59
HG03248_2	866909	891406	24498	-	T2T-CHM13consensus_25kbp	24949	0	24947	haplotype2-0000145	5639915	23191	23869	0	2342	A	59
HG03248_2	895183	922973	27791	-	T2T-CHM13consensus_28kbp	27804	0	27804	haplotype2-0000145	5639915	27483	27646	0	400	A	59
HG03248_2	931587	956290	24704	+	T2T-CHM13consensus_25kbp	24949	0	24947	haplotype2-0000145	5639915	23197	24089	0	2556	A	59
HG03248_2	956291	995960	39670	-	T2T-CHM13consensus_41kbp	40718	0	40718	haplotype2-0000145	5639915	39454	39642	0	1267	A	59
HG03248_2	956291	1061263	104973	-	T2T-CHM13consensus_105kbp	105261	0	105261	haplotype2-0000145	5639915	104579	105280	0	710	A	59
HG03248_2	1061263	1085905	24643	-	T2T-CHM13consensus_25kbp	24949	0	24947	haplotype2-0000145	5639915	23192	24022	0	2494	A	59
HG03371_1	0	24160	24161	-	T2T-CHM13consensus_25kbp	24949	0	24947	haplotype1-0000034	5185938	23226	23468	0	1906	A	23
HG03371_1	28834	57108	28275	-	T2T-CHM13consensus_28kbp	27804	0	27804	haplotype1-0000034	5185938	27513	28147	15	871	A	23
HG03371_1	67121	91811	24691	+	T2T-CHM13consensus_25kbp	24949	0	24947	haplotype1-0000034	5185938	23168	24062	0	2558	A	23
HG03371_1	91812	131499	39688	-	T2T-CHM13consensus_41kbp	40718	0	40718	haplotype1-0000034	5185938	39433	39652	0	1298	A	23
HG03371_1	91812	196839	105028	-	T2T-CHM13consensus_105kbp	105261	0	105261	haplotype1-0000034	5185938	104611	105296	0	694	A	23
HG03371_1	196839	221332	24494	-	T2T-CHM13consensus_25kbp	24949	0	24947	haplotype1-0000034	5185938	23177	23867	0	2354	A	23
HG03371_1	228187	252143	23957	+	T2T-CHM13consensus_28kbp	27804	0	24420	haplotype1-0000034	5185938	21750	26246	0	4711	A	23
HG03371_1	262617	287103	24487	+	T2T-CHM13consensus_25kbp	24949	0	24947	haplotype1-0000034	5185938	23246	23792	0	2210	A	23
HG03371_1	287104	326787	39684	-	T2T-CHM13consensus_41kbp	40718	0	40718	haplotype1-0000034	5185938	39459	39653	0	1273	A	23
HG03371_1	287104	391980	104877	-	T2T-CHM13consensus_105kbp	105261	0	105261	haplotype1-0000034	5185938	104518	105271	9	762	A	23
HG03371_1	391980	416439	24460	-	T2T-CHM13consensus_25kbp	24949	0	24947	haplotype1-0000034	5185938	23189	23867	1	2342	A	23
HG03371_1	424041	451818	27778	+	T2T-CHM13consensus_28kbp	27804	0	27804	haplotype1-0000034	5185938	27495	27644	0	386	A	23
HG03371_1	456412	480830	24419	+	T2T-CHM13consensus_25kbp	24949	0	24947	haplotype1-0000034	5185938	23187	23786	0	2263	A	23
HG03371_1	480830	585879	105050	+	T2T-CHM13consensus_105kbp	105261	0	105261	haplotype1-0000034	5185938	104628	105297	0	678	A	23
HG03371_1	546197	585879	39683	+	T2T-CHM13consensus_41kbp	40718	0	40718	haplotype1-0000034	5185938	39431	39653	0	1301	A	23
HG03371_1	585880	610416	24537	-	T2T-CHM13consensus_25kbp	24949	0	24947	haplotype1-0000034	5185938	23206	23900	0	2358	A	23
HG03371_2	0	24528	24529	-	T2T-CHM13consensus_25kbp	24949	0	24947	haplotype2-0000081	5146423	23180	23895	0	2379	A	26
HG03371_2	29253	57028	27776	-	T2T-CHM13consensus_28kbp	27804	0	27804	haplotype2-0000081	5146423	27499	27644	0	382	A	26
HG03371_2	64679	89049	24371	+	T2T-CHM13consensus_25kbp	24949	0	24947	haplotype2-0000081	5146423	23179	23759	0	2244	A	26
HG03371_2	89049	194209	105161	+	T2T-CHM13consensus_105kbp	105261	0	105261	haplotype2-0000081	5146423	104618	105489	22	880	A	26
HG03371_2	154506	194209	39704	+	T2T-CHM13consensus_41kbp	40718	0	40718	haplotype2-0000081	5146423	39503	39642	0	1218	A	26
HG03371_2	194210	218672	24463	-	T2T-CHM13consensus_25kbp	24949	0	24947	haplotype2-0000081	5146423	23191	23840	0	2313	A	26
HG03371_2	223154	250916	27763	-	T2T-CHM13consensus_28kbp	27804	0	27804	haplotype2-0000081	5146423	27491	27645	0	391	A	26
HG03371_2	257910	282494	24585	+	T2T-CHM13consensus_25kbp	24949	0	24947	haplotype2-0000081	5146423	23190	23948	0	2422	A	26
HG03371_2	282494	387335	104842	+	T2T-CHM13consensus_105kbp	105261	0	105261	haplotype2-0000081	5146423	104426	105279	0	862	A	26
HG03371_2	347659	387335	39677	+	T2T-CHM13consensus_41kbp	40718	0	40718	haplotype2-0000081	5146423	39425	39655	0	1309	A	26
HG03371_2	387336	411839	24504	-	T2T-CHM13consensus_25kbp	24949	0	24947	haplotype2-0000081	5146423	23199	23867	0	2332	A	26
HG03371_2	419158	446963	27806	+	T2T-CHM13consensus_28kbp	27804	0	27804	haplotype2-0000081	5146423	27514	27666	0	389	A	26
HG03371_2	450654	475314	24661	+	T2T-CHM13consensus_25kbp	24949	0	24947	haplotype2-0000081	5146423	23177	24048	0	2535	A	26
HG03371_2	475314	580450	105137	+	T2T-CHM13consensus_105kbp	105261	0	105261	haplotype2-0000081	5146423	104492	105486	0	1003	A	26
HG03371_2	540761	580450	39690	+	T2T-CHM13consensus_41kbp	40718	0	40718	haplotype2-0000081	5146423	39396	39655	0	1338	A	26
HG03371_2	580451	605145	24695	-	T2T-CHM13consensus_25kbp	24949	0	24947	haplotype2-0000081	5146423	23194	24062	0	2532	A	26
HG03456_1	0	24505	24506	-	T2T-CHM13consensus_25kbp	24949	0	24947	haplotype1-0000001	5376569	23209	23867	7	2322	A	40
HG03456_1	31819	59567	27749	+	T2T-CHM13consensus_28kbp	27804	0	27804	haplotype1-0000001	5376569	27517	27633	34	353	A	40
HG03456_1	64237	88927	24691	+	T2T-CHM13consensus_25kbp	24949	0	24947	haplotype1-0000001	5376569	23167	24074	0	2571	A	40
HG03456_1	88927	193958	105032	+	T2T-CHM13consensus_105kbp	105261	0	105261	haplotype1-0000001	5376569	104630	105277	0	656	A	40
HG03456_1	154295	193958	39664	+	T2T-CHM13consensus_41kbp	40718	0	40718	haplotype1-0000001	5376569	39445	39640	0	1274	A	40
HG03456_1	193959	218460	24502	-	T2T-CHM13consensus_25kbp	24949	0	24947	haplotype1-0000001	5376569	23193	23867	0	2338	A	40
HG03456_1	226433	254218	27786	+	T2T-CHM13consensus_28kbp	27804	0	27804	haplotype1-0000001	5376569	27484	27639	0	392	A	40
HG03456_1	258910	283726	24817	+	T2T-CHM13consensus_25kbp	24949	0	24947	haplotype1-0000001	5376569	23190	24174	0	2648	A	40
HG03456_1	283727	323402	39676	-	T2T-CHM13consensus_41kbp	40718	0	40718	haplotype1-0000001	5376569	39432	39655	0	1302	A	40
HG03456_1	283727	388747	105021	-	T2T-CHM13consensus_105kbp	105261	0	105261	haplotype1-0000001	5376569	104605	105291	0	695	A	40
HG03456_1	388747	413380	24634	-	T2T-CHM13consensus_25kbp	24949	0	24947	haplotype1-0000001	5376569	23183	24021	0	2502	A	40
HG03456_1	421890	449609	27720	+	T2T-CHM13consensus_28kbp	27804	0	27804	haplotype1-0000001	5376569	27503	27575	0	309	A	40
HG03456_1	454035	478522	24488	+	T2T-CHM13consensus_25kbp	24949	0	24947	haplotype1-0000001	5376569	23209	23846	0	2301	A	40
HG03456_1	478523	518182	39660	-	T2T-CHM13consensus_41kbp	40718	0	40718	haplotype1-0000001	5376569	39439	39644	0	1284	A	40
HG03456_1	478523	583535	105013	-	T2T-CHM13consensus_105kbp	105261	0	105261	haplotype1-0000001	5376569	104672	105269	0	606	A	40
HG03456_1	583535	608224	24690	-	T2T-CHM13consensus_25kbp	24949	0	24947	haplotype1-0000001	5376569	23171	24075	0	2568	A	40
HG03456_1	612868	641146	28279	-	T2T-CHM13consensus_28kbp	27804	0	27804	haplotype1-0000001	5376569	27500	28148	0	885	A	40
HG03456_1	648800	673463	24664	+	T2T-CHM13consensus_25kbp	24949	0	24947	haplotype1-0000001	5376569	23181	24035	0	2518	A	40
HG03456_1	673464	713145	39682	-	T2T-CHM13consensus_41kbp	40718	0	40718	haplotype1-0000001	5376569	39445	39667	0	1301	A	40
HG03456_1	673464	778501	105038	-	T2T-CHM13consensus_105kbp	105261	0	105261	haplotype1-0000001	5376569	104696	105279	6	592	A	40
HG03456_1	778501	803069	24569	-	T2T-CHM13consensus_25kbp	24949	0	24947	haplotype1-0000001	5376569	23188	23931	0	2407	A	40
HG03471_vrk1.0_1	0	24190	24191	-	T2T-CHM13consensus_25kbp	24949	0	24947	unassigned-0000897	5355233	23251	23468	0	1881	A	36
HG03471_vrk1.0_1	31584	59356	27773	+	T2T-CHM13consensus_28kbp	27804	0	27804	unassigned-0000897	5355233	27510	27640	0	367	A	36
HG03471_vrk1.0_1	63876	88462	24587	+	T2T-CHM13consensus_25kbp	24949	0	24947	unassigned-0000897	5355233	23199	23981	1	2446	A	36
HG03471_vrk1.0_1	88463	128167	39705	-	T2T-CHM13consensus_41kbp	40718	0	40718	unassigned-0000897	5355233	39463	39662	0	1278	A	36
HG03471_vrk1.0_1	88463	193389	104927	-	T2T-CHM13consensus_105kbp	105261	0	105261	unassigned-0000897	5355233	104550	105292	0	751	A	36
HG03471_vrk1.0_1	193389	218030	24642	-	T2T-CHM13consensus_25kbp	24949	0	24947	unassigned-0000897	5355233	23166	24021	0	2519	A	36
HG03471_vrk1.0_1	224860	248819	23960	+	T2T-CHM13consensus_28kbp	27804	0	24420	unassigned-0000897	5355233	21751	26249	0	4713	A	36
HG03471_vrk1.0_1	259268	283755	24488	+	T2T-CHM13consensus_25kbp	24949	0	24947	unassigned-0000897	5355233	23248	23792	0	2208	A	36
HG03471_vrk1.0_1	283756	323454	39699	-	T2T-CHM13consensus_41kbp	40718	0	40718	unassigned-0000897	5355233	39452	39658	0	1285	A	36
HG03471_vrk1.0_1	283756	388865	105110	-	T2T-CHM13consensus_105kbp	105261	0	105261	unassigned-0000897	5355233	104716	105298	0	591	A	36
HG03471_vrk1.0_1	388865	413503	24639	-	T2T-CHM13consensus_25kbp	24949	0	24947	unassigned-0000897	5355233	23176	24020	0	2508	A	36
HG03471_vrk1.0_1	417277	445063	27787	-	T2T-CHM13consensus_28kbp	27804	0	27804	unassigned-0000897	5355233	27477	27642	0	402	A	36
HG03471_vrk1.0_1	452622	477024	24403	+	T2T-CHM13consensus_25kbp	24949	0	24947	unassigned-0000897	5355233	23209	23786	0	2241	A	36
HG03471_vrk1.0_1	493419	613505	120087	-	T2T-CHM13consensus_120kbp	122583	0	122583	unassigned-0000897	5355233	119911	120313	60	2672	A	36
HG03471_vrk1.0_1	613522	641235	27714	-	T2T-CHM13consensus_28kbp	27804	0	27804	unassigned-0000897	5355233	27458	27575	0	354	A	36
HG03471_vrk1.0_1	648995	673351	24357	+	T2T-CHM13consensus_25kbp	24949	0	24947	unassigned-0000897	5355233	23180	23732	0	2216	A	36
HG03471_vrk1.0_1	673351	778382	105032	+	T2T-CHM13consensus_105kbp	105261	0	105261	unassigned-0000897	5355233	104731	105262	17	540	A	36
HG03471_vrk1.0_1	738717	778382	39666	+	T2T-CHM13consensus_41kbp	40718	0	40718	unassigned-0000897	5355233	39405	39651	0	1325	A	36
HG03471_vrk1.0_1	778383	802891	24509	-	T2T-CHM13consensus_25kbp	24949	0	24947	unassigned-0000897	5355233	23206	23873	0	2331	A	36
HG03516_1	0	24506	24507	-	T2T-CHM13consensus_25kbp	24949	0	24947	HG03516_1_JAGYYT010000034.1	5544989	23208	23868	0	2324	A	55
HG03516_1	32983	60703	27721	+	T2T-CHM13consensus_28kbp	27804	0	27804	HG03516_1_JAGYYT010000034.1	5544989	27503	27576	0	310	A	55
HG03516_1	65130	89770	24641	+	T2T-CHM13consensus_25kbp	24949	0	24947	HG03516_1_JAGYYT010000034.1	5544989	23202	24008	0	2470	A	55
HG03516_1	89771	129463	39693	-	T2T-CHM13consensus_41kbp	40718	0	40718	HG03516_1_JAGYYT010000034.1	5544989	39468	39663	0	1274	A	55
HG03516_1	89771	194815	105045	-	T2T-CHM13consensus_105kbp	105261	0	105261	HG03516_1_JAGYYT010000034.1	5544989	104663	105298	0	644	A	55
HG03516_1	194815	219311	24497	-	T2T-CHM13consensus_25kbp	24949	0	24947	HG03516_1_JAGYYT010000034.1	5544989	23197	23868	0	2335	A	55
HG03516_1	227800	255567	27768	+	T2T-CHM13consensus_28kbp	27804	0	27804	HG03516_1_JAGYYT010000034.1	5544989	27433	27660	0	464	A	55
HG03516_1	260386	284868	24483	+	T2T-CHM13consensus_25kbp	24949	0	24947	HG03516_1_JAGYYT010000034.1	5544989	23242	23759	0	2181	A	55
HG03516_1	284869	324534	39666	-	T2T-CHM13consensus_41kbp	40718	0	40718	HG03516_1_JAGYYT010000034.1	5544989	39455	39639	0	1263	A	55
HG03516_1	284869	389916	105048	-	T2T-CHM13consensus_105kbp	105261	0	105261	HG03516_1_JAGYYT010000034.1	5544989	104692	105291	0	608	A	55
HG03516_1	389916	414416	24501	-	T2T-CHM13consensus_25kbp	24949	0	24947	HG03516_1_JAGYYT010000034.1	5544989	23189	23868	0	2343	A	55
HG03516_1	418191	445979	27789	-	T2T-CHM13consensus_28kbp	27804	0	27804	HG03516_1_JAGYYT010000034.1	5544989	27478	27643	0	402	A	55
HG03516_1	454440	478842	24403	+	T2T-CHM13consensus_25kbp	24949	0	24947	HG03516_1_JAGYYT010000034.1	5544989	23209	23786	0	2241	A	55
HG03516_1	495238	615331	120094	-	T2T-CHM13consensus_120kbp	122583	0	122583	HG03516_1_JAGYYT010000034.1	5544989	119917	120314	33	2667	A	55
HG03516_1	615348	643061	27714	-	T2T-CHM13consensus_28kbp	27804	0	27804	HG03516_1_JAGYYT010000034.1	5544989	27457	27575	0	355	A	55
HG03516_1	650861	675216	24356	+	T2T-CHM13consensus_25kbp	24949	0	24947	HG03516_1_JAGYYT010000034.1	5544989	23180	23732	0	2216	A	55
HG03516_1	675216	780290	105075	+	T2T-CHM13consensus_105kbp	105261	0	105261	HG03516_1_JAGYYT010000034.1	5544989	104809	105268	23	468	A	55
HG03516_1	740583	780290	39708	+	T2T-CHM13consensus_41kbp	40718	0	40718	HG03516_1_JAGYYT010000034.1	5544989	39499	39646	0	1226	A	55
HG03516_1	780291	804806	24516	-	T2T-CHM13consensus_25kbp	24949	0	24947	HG03516_1_JAGYYT010000034.1	5544989	23179	23874	0	2359	A	55
HG03516_1	811394	839657	28264	+	T2T-CHM13consensus_28kbp	27804	0	27804	HG03516_1_JAGYYT010000034.1	5544989	27464	28166	0	939	A	55
HG03516_1	839674	959211	119538	+	T2T-CHM13consensus_120kbp	122583	0	122583	HG03516_1_JAGYYT010000034.1	5544989	119242	120333	0	3361	A	55
HG03516_1	975598	1000085	24488	-	T2T-CHM13consensus_25kbp	24949	0	24947	HG03516_1_JAGYYT010000034.1	5544989	23178	23870	0	2356	A	55
HG03516_2	0	24506	24507	-	T2T-CHM13consensus_25kbp	24949	0	24947	HG03516_2_JAGYYS010000007.1	5349546	23210	23868	0	2322	A	37
HG03516_2	31820	54071	22252	+	T2T-CHM13consensus_28kbp	27804	0	21800	HG03516_2_JAGYYS010000007.1	5349546	21547	22176	0	829	A	37
HG03516_2	65698	90183	24486	+	T2T-CHM13consensus_25kbp	24949	0	24947	HG03516_2_JAGYYS010000007.1	5349546	23193	23851	0	2322	A	37
HG03516_2	90184	128421	38238	-	T2T-CHM13consensus_41kbp	40718	0	40718	HG03516_2_JAGYYS010000007.1	5349546	38043	39641	0	2677	A	37
HG03516_2	90184	193792	103609	-	T2T-CHM13consensus_105kbp	105261	0	105261	HG03516_2_JAGYYS010000007.1	5349546	103224	105299	0	2084	A	37
HG03516_2	193792	218288	24497	-	T2T-CHM13consensus_25kbp	24949	0	24947	HG03516_2_JAGYYS010000007.1	5349546	23189	23868	0	2343	A	37
HG03516_2	222063	249851	27789	-	T2T-CHM13consensus_28kbp	27804	0	27804	HG03516_2_JAGYYS010000007.1	5349546	27479	27643	0	401	A	37
HG03516_2	258312	282714	24403	+	T2T-CHM13consensus_25kbp	24949	0	24947	HG03516_2_JAGYYS010000007.1	5349546	23209	23786	5	2241	A	37
HG03516_2	299110	419202	120093	-	T2T-CHM13consensus_120kbp	122583	0	122583	HG03516_2_JAGYYS010000007.1	5349546	119916	120313	1	2667	A	37
HG03516_2	419219	446932	27714	-	T2T-CHM13consensus_28kbp	27804	0	27804	HG03516_2_JAGYYS010000007.1	5349546	27457	27575	0	355	A	37
HG03516_2	454713	479068	24356	+	T2T-CHM13consensus_25kbp	24949	0	24947	HG03516_2_JAGYYS010000007.1	5349546	23181	23732	0	2215	A	37
HG03516_2	479068	584146	105079	+	T2T-CHM13consensus_105kbp	105261	0	105261	HG03516_2_JAGYYS010000007.1	5349546	104814	105268	49	463	A	37
HG03516_2	544439	584146	39708	+	T2T-CHM13consensus_41kbp	40718	0	40718	HG03516_2_JAGYYS010000007.1	5349546	39500	39646	17	1225	A	37
HG03516_2	584147	608662	24516	-	T2T-CHM13consensus_25kbp	24949	0	24947	HG03516_2_JAGYYS010000007.1	5349546	23179	23874	0	2359	A	37
HG03516_2	615250	643513	28264	+	T2T-CHM13consensus_28kbp	27804	0	27804	HG03516_2_JAGYYS010000007.1	5349546	27464	28166	0	939	A	37
HG03516_2	643530	765002	121473	+	T2T-CHM13consensus_120kbp	122583	0	122583	HG03516_2_JAGYYS010000007.1	5349546	120131	121464	0	3603	A	37
HG03516_2	781406	805907	24502	-	T2T-CHM13consensus_25kbp	24949	0	24947	HG03516_2_JAGYYS010000007.1	5349546	23197	23868	0	2335	A	37
HG03683_1	0	24501	24502	-	T2T-CHM13consensus_25kbp	24949	0	24947	haplotype1-0000027	5548716	23204	23868	0	2328	A	53
HG03683_1	31790	59488	27699	+	T2T-CHM13consensus_28kbp	27804	0	27804	haplotype1-0000027	5548716	27564	27567	55	240	A	53
HG03683_1	63914	88394	24481	+	T2T-CHM13consensus_25kbp	24949	0	24947	haplotype1-0000027	5548716	23209	23846	0	2301	A	53
HG03683_1	88395	128085	39691	-	T2T-CHM13consensus_41kbp	40718	0	40718	haplotype1-0000027	5548716	39495	39640	1	1224	A	53
HG03683_1	88395	193447	105053	-	T2T-CHM13consensus_105kbp	105261	0	105261	haplotype1-0000027	5548716	104731	105288	1	566	A	53
HG03683_1	193447	218080	24634	-	T2T-CHM13consensus_25kbp	24949	0	24947	haplotype1-0000027	5548716	23181	24021	0	2504	A	53
HG03683_1	222545	250311	27767	-	T2T-CHM13consensus_28kbp	27804	0	27804	haplotype1-0000027	5548716	27511	27629	0	355	A	53
HG03683_1	257394	282034	24641	+	T2T-CHM13consensus_25kbp	24949	0	24947	haplotype1-0000027	5548716	23193	24036	0	2507	A	53
HG03683_1	282035	321723	39689	-	T2T-CHM13consensus_41kbp	40718	0	40718	haplotype1-0000027	5548716	39473	39656	0	1262	A	53
HG03683_1	282035	387090	105056	-	T2T-CHM13consensus_105kbp	105261	0	105261	haplotype1-0000027	5548716	104723	105285	0	571	A	53
HG03683_1	387090	411586	24497	-	T2T-CHM13consensus_25kbp	24949	0	24947	haplotype1-0000027	5548716	23190	23868	0	2342	A	53
HG03683_1	418438	442368	23931	+	T2T-CHM13consensus_28kbp	27804	0	24420	haplotype1-0000027	5548716	21723	26239	0	4731	A	53
HG03683_1	452945	477610	24666	+	T2T-CHM13consensus_25kbp	24949	0	24947	haplotype1-0000027	5548716	23195	24062	0	2531	A	53
HG03683_1	477611	516356	38746	-	T2T-CHM13consensus_41kbp	40718	0	40718	haplotype1-0000027	5548716	38478	39654	0	2255	A	53
HG03683_1	477611	581691	104081	-	T2T-CHM13consensus_105kbp	105261	0	105261	haplotype1-0000027	5548716	103636	105283	0	1656	A	53
HG03683_1	581691	606187	24497	-	T2T-CHM13consensus_25kbp	24949	0	24947	haplotype1-0000027	5548716	23191	23868	0	2341	A	53
HG03683_1	610031	637821	27791	-	T2T-CHM13consensus_28kbp	27804	0	27804	haplotype1-0000027	5548716	27480	27645	0	402	A	53
HG03683_1	646300	670702	24403	+	T2T-CHM13consensus_25kbp	24949	0	24947	haplotype1-0000027	5548716	23209	23786	1	2241	A	53
HG03683_1	687098	807203	120106	-	T2T-CHM13consensus_120kbp	122583	0	122583	haplotype1-0000027	5548716	119907	120313	60	2676	A	53
HG03683_1	807220	834932	27713	-	T2T-CHM13consensus_28kbp	27804	0	27804	haplotype1-0000027	5548716	27455	27575	0	357	A	53
HG03683_1	842628	867037	24410	+	T2T-CHM13consensus_25kbp	24949	0	24947	haplotype1-0000027	5548716	23179	23786	0	2271	A	53
HG03683_1	867037	972084	105048	+	T2T-CHM13consensus_105kbp	105261	0	105261	haplotype1-0000027	5548716	104718	105275	0	566	A	53
HG03683_1	932400	972084	39685	+	T2T-CHM13consensus_41kbp	40718	0	40718	haplotype1-0000027	5548716	39459	39653	0	1273	A	53
HG03683_1	972085	996623	24539	-	T2T-CHM13consensus_25kbp	24949	0	24947	haplotype1-0000027	5548716	23211	23900	0	2353	A	53
HG03683_2	0	24505	24506	-	T2T-CHM13consensus_25kbp	24949	0	24947	haplotype2-0000057	4972462	23210	23867	1	2321	A	12
HG03683_2	31794	59496	27703	+	T2T-CHM13consensus_28kbp	27804	0	27804	haplotype2-0000057	4972462	27567	27567	17	237	A	12
HG03683_2	63920	88377	24458	+	T2T-CHM13consensus_25kbp	24949	0	24947	haplotype2-0000057	4972462	23273	23732	0	2123	A	12
HG03683_2	88378	128073	39696	-	T2T-CHM13consensus_41kbp	40718	0	40718	haplotype2-0000057	4972462	39493	39643	0	1229	A	12
HG03683_2	88378	193457	105080	-	T2T-CHM13consensus_105kbp	105261	0	105261	haplotype2-0000057	4972462	104740	105286	0	555	A	12
HG03683_2	193457	218158	24702	-	T2T-CHM13consensus_25kbp	24949	0	24947	haplotype2-0000057	4972462	23179	24075	0	2560	A	12
HG03683_2	222747	250468	27722	-	T2T-CHM13consensus_28kbp	27804	0	27804	haplotype2-0000057	4972462	27468	27582	0	351	A	12
HG03683_2	258268	282677	24410	+	T2T-CHM13consensus_25kbp	24949	0	24947	haplotype2-0000057	4972462	23182	23786	0	2268	A	12
HG03683_2	282677	387662	104986	+	T2T-CHM13consensus_105kbp	105261	0	105261	haplotype2-0000057	4972462	104680	105270	5	599	A	12
HG03683_2	347977	387662	39686	+	T2T-CHM13consensus_41kbp	40718	0	40718	haplotype2-0000057	4972462	39437	39653	0	1295	A	12
HG03683_2	387663	412173	24511	-	T2T-CHM13consensus_25kbp	24949	0	24947	haplotype2-0000057	4972462	23205	23873	0	2332	A	12
HG03732_1	0	24505	24506	-	T2T-CHM13consensus_25kbp	24949	0	24947	haplotype1-0000020	5359754	23208	23867	0	2323	A	47
HG03732_1	31817	59517	27701	+	T2T-CHM13consensus_28kbp	27804	0	27804	haplotype1-0000020	5359754	27566	27567	60	238	A	47
HG03732_1	63943	88431	24489	+	T2T-CHM13consensus_25kbp	24949	0	24947	haplotype1-0000020	5359754	23212	23850	0	2302	A	47
HG03732_1	88432	128120	39689	-	T2T-CHM13consensus_41kbp	40718	0	40718	haplotype1-0000020	5359754	39498	39640	1	1221	A	47
HG03732_1	88432	193457	105026	-	T2T-CHM13consensus_105kbp	105261	0	105261	haplotype1-0000020	5359754	104712	105280	0	577	A	47
HG03732_1	193457	218090	24634	-	T2T-CHM13consensus_25kbp	24949	0	24947	haplotype1-0000020	5359754	23181	24021	0	2504	A	47
HG03732_1	222557	250315	27759	-	T2T-CHM13consensus_28kbp	27804	0	27804	haplotype1-0000020	5359754	27498	27629	0	368	A	47
HG03732_1	257181	281820	24640	+	T2T-CHM13consensus_25kbp	24949	0	24947	haplotype1-0000020	5359754	23191	24035	0	2508	A	47
HG03732_1	281821	321511	39691	-	T2T-CHM13consensus_41kbp	40718	0	40718	haplotype1-0000020	5359754	39481	39656	0	1254	A	47
HG03732_1	281821	386867	105047	-	T2T-CHM13consensus_105kbp	105261	0	105261	haplotype1-0000020	5359754	104721	105284	0	572	A	47
HG03732_1	386867	411500	24634	-	T2T-CHM13consensus_25kbp	24949	0	24947	haplotype1-0000020	5359754	23180	24021	0	2505	A	47
HG03732_1	415968	443729	27762	-	T2T-CHM13consensus_28kbp	27804	0	27804	haplotype1-0000020	5359754	27503	27629	0	363	A	47
HG03732_1	450621	475260	24640	+	T2T-CHM13consensus_25kbp	24949	0	24947	haplotype1-0000020	5359754	23191	24035	0	2508	A	47
HG03732_1	475261	514940	39680	-	T2T-CHM13consensus_41kbp	40718	0	40718	haplotype1-0000020	5359754	39456	39655	0	1278	A	47
HG03732_1	475261	580171	104911	-	T2T-CHM13consensus_105kbp	105261	0	105261	haplotype1-0000020	5359754	104557	105282	0	734	A	47
HG03732_1	580171	604667	24497	-	T2T-CHM13consensus_25kbp	24949	0	24947	haplotype1-0000020	5359754	23191	23868	0	2341	A	47
HG03732_1	608442	636232	27791	-	T2T-CHM13consensus_28kbp	27804	0	27804	haplotype1-0000020	5359754	27482	27645	0	400	A	47
HG03732_1	644743	669145	24403	+	T2T-CHM13consensus_25kbp	24949	0	24947	haplotype1-0000020	5359754	23210	23786	2	2240	A	47
HG03732_1	669145	774190	105046	+	T2T-CHM13consensus_105kbp	105261	0	105261	haplotype1-0000020	5359754	104748	105264	5	525	A	47
HG03732_1	734516	774190	39675	+	T2T-CHM13consensus_41kbp	40718	0	40718	haplotype1-0000020	5359754	39426	39653	0	1306	A	47
HG03732_1	774191	798700	24510	-	T2T-CHM13consensus_25kbp	24949	0	24947	haplotype1-0000020	5359754	23206	23873	0	2331	A	47
HG03732_2	0	24497	24498	-	T2T-CHM13consensus_25kbp	24949	0	24947	haplotype2-0000089	4985439	23206	23867	5	2325	A	10
HG03732_2	31848	55772	23925	+	T2T-CHM13consensus_28kbp	27804	0	24420	haplotype2-0000089	4985439	21744	26234	0	4705	A	10
HG03732_2	66125	90807	24683	+	T2T-CHM13consensus_25kbp	24949	0	24947	haplotype2-0000089	4985439	23184	24074	0	2554	A	10
HG03732_2	107203	227292	120090	-	T2T-CHM13consensus_120kbp	122583	0	122583	haplotype2-0000089	4985439	119908	120317	60	2679	A	10
HG03732_2	227309	255022	27714	-	T2T-CHM13consensus_28kbp	27804	0	27804	haplotype2-0000089	4985439	27458	27575	0	354	A	10
HG03732_2	262715	287124	24410	+	T2T-CHM13consensus_25kbp	24949	0	24947	haplotype2-0000089	4985439	23178	23786	0	2272	A	10
HG03732_2	287124	392125	105002	+	T2T-CHM13consensus_105kbp	105261	0	105261	haplotype2-0000089	4985439	104641	105271	22	639	A	10
HG03732_2	352431	392125	39695	+	T2T-CHM13consensus_41kbp	40718	0	40718	haplotype2-0000089	4985439	39457	39651	0	1273	A	10
HG03732_2	392126	416636	24511	-	T2T-CHM13consensus_25kbp	24949	0	24947	haplotype2-0000089	4985439	23205	23873	0	2332	A	10
HG03807_2	0	24502	24503	-	T2T-CHM13consensus_25kbp	24949	0	24947	haplotype2-0000108	4870798	23199	23867	0	2332	A	7
HG03807_2	45218	84901	39684	+	T2T-CHM13consensus_41kbp	40718	1	40718	haplotype2-0000108	4870798	39427	39645	0	1297	A	7
HG03807_2	84902	109464	24563	-	T2T-CHM13consensus_25kbp	24949	0	24947	haplotype2-0000108	4870798	23183	23927	0	2408	A	7
HG03807_2	116338	144104	27767	+	T2T-CHM13consensus_28kbp	27804	0	27804	haplotype2-0000108	4870798	27504	27639	1	372	A	7
HG03807_2	148798	173489	24692	+	T2T-CHM13consensus_25kbp	24949	0	24947	haplotype2-0000108	4870798	23167	24074	0	2571	A	7
HG03807_2	173489	278559	105071	+	T2T-CHM13consensus_105kbp	105261	0	105261	haplotype2-0000108	4870798	104634	105286	7	661	A	7
HG03807_2	238864	278559	39696	+	T2T-CHM13consensus_41kbp	40718	0	40718	haplotype2-0000108	4870798	39456	39651	0	1274	A	7
HG03807_2	278560	303070	24511	-	T2T-CHM13consensus_25kbp	24949	0	24947	haplotype2-0000108	4870798	23206	23873	12	2331	A	7
HG04217_1	0	24502	24503	-	T2T-CHM13consensus_25kbp	24949	0	24947	haplotype1-0000023	5186336	23203	23867	0	2328	A	22
HG04217_1	31810	55736	23927	+	T2T-CHM13consensus_28kbp	27804	0	24420	haplotype1-0000023	5186336	21747	26234	0	4702	A	22
HG04217_1	66102	90443	24342	+	T2T-CHM13consensus_25kbp	24949	0	24947	haplotype1-0000023	5186336	23209	23759	35	2214	A	22
HG04217_1	90443	195410	104968	+	T2T-CHM13consensus_105kbp	105261	0	105261	haplotype1-0000023	5186336	104541	105286	0	754	A	22
HG04217_1	155759	195410	39652	+	T2T-CHM13consensus_41kbp	40718	0	40718	haplotype1-0000023	5186336	39371	39658	0	1366	A	22
HG04217_1	195411	219913	24503	-	T2T-CHM13consensus_25kbp	24949	0	24947	haplotype1-0000023	5186336	23204	23867	0	2327	A	22
HG04217_1	227195	251120	23926	+	T2T-CHM13consensus_28kbp	27804	0	24420	haplotype1-0000023	5186336	21751	26236	0	4700	A	22
HG04217_1	261631	286244	24614	+	T2T-CHM13consensus_25kbp	24949	0	24947	haplotype1-0000023	5186336	23198	24008	0	2474	A	22
HG04217_1	286245	325941	39697	-	T2T-CHM13consensus_41kbp	40718	0	40718	haplotype1-0000023	5186336	39481	39655	1	1253	A	22
HG04217_1	286245	391145	104901	-	T2T-CHM13consensus_105kbp	105261	0	105261	haplotype1-0000023	5186336	104556	105274	1	727	A	22
HG04217_1	391145	415847	24703	-	T2T-CHM13consensus_25kbp	24949	0	24947	haplotype1-0000023	5186336	23179	24075	0	2560	A	22
HG04217_1	420436	448158	27723	-	T2T-CHM13consensus_28kbp	27804	0	27804	haplotype1-0000023	5186336	27469	27583	0	351	A	22
HG04217_1	455862	480271	24410	+	T2T-CHM13consensus_25kbp	24949	0	24947	haplotype1-0000023	5186336	23182	23786	0	2268	A	22
HG04217_1	480271	585335	105065	+	T2T-CHM13consensus_105kbp	105261	0	105261	haplotype1-0000023	5186336	104639	105289	0	659	A	22
HG04217_1	545652	585335	39684	+	T2T-CHM13consensus_41kbp	40718	0	40718	haplotype1-0000023	5186336	39460	39653	0	1272	A	22
HG04217_1	585336	609847	24512	-	T2T-CHM13consensus_25kbp	24949	0	24947	haplotype1-0000023	5186336	23205	23873	0	2332	A	22
NA19239_2	0	24528	24529	-	T2T-CHM13consensus_25kbp	24949	0	24947	haplotype2-0000094	4699755	23181	23895	0	2378	A	3
NA19239_2	29255	57029	27775	-	T2T-CHM13consensus_28kbp	27804	0	27804	haplotype2-0000094	4699755	27497	27643	0	383	A	3
NA19239_2	64679	89049	24371	+	T2T-CHM13consensus_25kbp	24949	0	24947	haplotype2-0000094	4699755	23180	23759	0	2243	A	3
NA19239_2	89049	194186	105138	+	T2T-CHM13consensus_105kbp	105261	0	105261	haplotype2-0000094	4699755	104558	105489	29	940	A	3
NA19239_2	154496	194186	39691	+	T2T-CHM13consensus_41kbp	40718	0	40718	haplotype2-0000094	4699755	39441	39651	0	1289	A	3
NA19239_2	194187	218720	24534	-	T2T-CHM13consensus_25kbp	24949	0	24947	haplotype2-0000094	4699755	23208	23900	12	2356	A	3
NA19240_2	0	24514	24515	-	T2T-CHM13consensus_25kbp	24949	0	24947	haplotype2-0000087	5174382	23205	23868	0	2327	A	28
NA19240_2	31865	55790	23926	+	T2T-CHM13consensus_28kbp	27804	0	24420	haplotype2-0000087	5174382	21749	26233	0	4699	A	28
NA19240_2	66324	90937	24614	+	T2T-CHM13consensus_25kbp	24949	0	24947	haplotype2-0000087	5174382	23200	24008	1	2472	A	28
NA19240_2	90938	130637	39700	-	T2T-CHM13consensus_41kbp	40718	0	40718	haplotype2-0000087	5174382	39451	39657	0	1285	A	28
NA19240_2	90938	195985	105048	-	T2T-CHM13consensus_105kbp	105261	0	105261	haplotype2-0000087	5174382	104633	105297	0	673	A	28
NA19240_2	195985	220481	24497	-	T2T-CHM13consensus_25kbp	24949	0	24947	haplotype2-0000087	5174382	23193	23868	0	2339	A	28
NA19240_2	224227	252015	27789	-	T2T-CHM13consensus_28kbp	27804	0	27804	haplotype2-0000087	5174382	27482	27644	0	399	A	28
NA19240_2	260683	285086	24404	+	T2T-CHM13consensus_25kbp	24949	0	24947	haplotype2-0000087	5174382	23207	23786	0	2243	A	28
NA19240_2	285086	390150	105065	+	T2T-CHM13consensus_105kbp	105261	0	105261	haplotype2-0000087	5174382	104699	105289	13	599	A	28
NA19240_2	350446	390150	39705	+	T2T-CHM13consensus_41kbp	40718	0	40718	haplotype2-0000087	5174382	39511	39643	15	1211	A	28
NA19240_2	390151	414693	24543	-	T2T-CHM13consensus_25kbp	24949	0	24947	haplotype2-0000087	5174382	23177	23901	0	2388	A	28
NA19240_2	421306	449593	28288	+	T2T-CHM13consensus_28kbp	27804	0	27804	haplotype2-0000087	5174382	27491	28162	0	908	A	28
NA19240_2	449610	569125	119516	+	T2T-CHM13consensus_120kbp	122583	0	122583	haplotype2-0000087	5174382	119239	120320	60	3351	A	28
NA19240_2	585528	610540	25013	-	T2T-CHM13consensus_25kbp	24949	0	24947	haplotype2-0000087	5174382	23251	24305	0	2718	A	28
NA19317_1	0	24528	24529	-	T2T-CHM13consensus_25kbp	24949	0	24947	haplotype1-0000006	5448517	23181	23895	0	2378	A	50
NA19317_1	29115	56905	27791	-	T2T-CHM13consensus_28kbp	27804	0	27804	haplotype1-0000006	5448517	27471	27652	0	418	A	50
NA19317_1	65263	89671	24409	+	T2T-CHM13consensus_25kbp	24949	0	24947	haplotype1-0000006	5448517	23180	23786	0	2270	A	50
NA19317_1	89671	194546	104876	+	T2T-CHM13consensus_105kbp	105261	0	105261	haplotype1-0000006	5448517	104419	105278	0	868	A	50
NA19317_1	154901	194546	39646	+	T2T-CHM13consensus_41kbp	40718	0	40718	haplotype1-0000006	5448517	39374	39658	0	1363	A	50
NA19317_1	194547	218993	24447	-	T2T-CHM13consensus_25kbp	24949	0	24947	haplotype1-0000006	5448517	23184	23819	0	2299	A	50
NA19317_1	239654	279330	39677	+	T2T-CHM13consensus_41kbp	40718	1	40718	haplotype1-0000006	5448517	39410	39655	0	1324	A	50
NA19317_1	279331	303830	24500	-	T2T-CHM13consensus_25kbp	24949	0	24947	haplotype1-0000006	5448517	23202	23868	0	2330	A	50
NA19317_1	314981	342700	27720	+	T2T-CHM13consensus_28kbp	27804	0	27804	haplotype1-0000006	5448517	27502	27575	0	310	A	50
NA19317_1	347106	371564	24459	+	T2T-CHM13consensus_25kbp	24949	0	24947	haplotype1-0000006	5448517	23208	23819	0	2275	A	50
NA19317_1	371565	411225	39661	-	T2T-CHM13consensus_41kbp	40718	0	40718	haplotype1-0000006	5448517	39439	39644	0	1284	A	50
NA19317_1	371565	476472	104908	-	T2T-CHM13consensus_105kbp	105261	0	105261	haplotype1-0000006	5448517	104536	105275	0	748	A	50
NA19317_1	476472	500968	24497	-	T2T-CHM13consensus_25kbp	24949	0	24947	haplotype1-0000006	5448517	23190	23868	0	2342	A	50
NA19317_1	504766	532554	27789	-	T2T-CHM13consensus_28kbp	27804	0	27804	haplotype1-0000006	5448517	27479	27643	0	401	A	50
NA19317_1	540969	565371	24403	+	T2T-CHM13consensus_25kbp	24949	0	24947	haplotype1-0000006	5448517	23208	23786	1	2242	A	50
NA19317_1	581766	701842	120077	-	T2T-CHM13consensus_120kbp	122583	0	122583	haplotype1-0000006	5448517	119893	120319	51	2696	A	50
NA19317_1	701859	729570	27712	-	T2T-CHM13consensus_28kbp	27804	0	27804	haplotype1-0000006	5448517	27476	27574	0	335	A	50
NA19317_1	737220	761589	24370	+	T2T-CHM13consensus_25kbp	24949	0	24947	haplotype1-0000006	5448517	23180	23759	0	2243	A	50
NA19317_1	761589	866731	105143	+	T2T-CHM13consensus_105kbp	105261	0	105261	haplotype1-0000006	5448517	104562	105490	5	937	A	50
NA19317_1	827041	866731	39691	+	T2T-CHM13consensus_41kbp	40718	0	40718	haplotype1-0000006	5448517	39441	39651	0	1289	A	50
NA19317_1	866732	891265	24534	-	T2T-CHM13consensus_25kbp	24949	0	24947	haplotype1-0000006	5448517	23207	23900	0	2357	A	50
NA19384_1	0	24529	24530	-	T2T-CHM13consensus_25kbp	24949	0	24947	haplotype1-0000007	5366861	23183	23895	0	2376	A	49
NA19384_1	29099	56771	27673	-	T2T-CHM13consensus_28kbp	27804	0	27804	haplotype1-0000007	5366861	27477	27568	0	328	A	49
NA19384_1	64439	89154	24716	+	T2T-CHM13consensus_25kbp	24949	0	24947	haplotype1-0000007	5366861	23184	24089	0	2569	A	49
NA19384_1	89155	128798	39644	-	T2T-CHM13consensus_41kbp	40718	0	40718	haplotype1-0000007	5366861	39395	39645	0	1329	A	49
NA19384_1	89155	194143	104989	-	T2T-CHM13consensus_105kbp	105261	0	105261	haplotype1-0000007	5366861	104625	105270	0	654	A	49
NA19384_1	194143	218639	24497	-	T2T-CHM13consensus_25kbp	24949	0	24947	haplotype1-0000007	5366861	23189	23868	0	2343	A	49
NA19384_1	222385	250174	27790	-	T2T-CHM13consensus_28kbp	27804	0	27804	haplotype1-0000007	5366861	27487	27647	0	397	A	49
NA19384_1	257027	281668	24642	+	T2T-CHM13consensus_25kbp	24949	0	24947	haplotype1-0000007	5366861	23172	24021	0	2513	A	49
NA19384_1	281668	386561	104894	+	T2T-CHM13consensus_105kbp	105261	0	105261	haplotype1-0000007	5366861	104630	105271	29	650	A	49
NA19384_1	346858	386561	39704	+	T2T-CHM13consensus_41kbp	40718	0	40718	haplotype1-0000007	5366861	39503	39642	10	1218	A	49
NA19384_1	386562	411024	24463	-	T2T-CHM13consensus_25kbp	24949	0	24947	haplotype1-0000007	5366861	23191	23840	1	2313	A	49
NA19384_1	415478	443241	27764	-	T2T-CHM13consensus_28kbp	27804	0	27804	haplotype1-0000007	5366861	27490	27645	0	392	A	49
NA19384_1	450092	474676	24585	+	T2T-CHM13consensus_25kbp	24949	0	24947	haplotype1-0000007	5366861	23190	23948	0	2422	A	49
NA19384_1	474676	579516	104841	+	T2T-CHM13consensus_105kbp	105261	0	105261	haplotype1-0000007	5366861	104424	105279	0	864	A	49
NA19384_1	539837	579516	39680	+	T2T-CHM13consensus_41kbp	40718	0	40718	haplotype1-0000007	5366861	39427	39655	0	1307	A	49
NA19384_1	579517	604020	24504	-	T2T-CHM13consensus_25kbp	24949	0	24947	haplotype1-0000007	5366861	23200	23867	0	2331	A	49
NA19384_1	611330	639135	27806	+	T2T-CHM13consensus_28kbp	27804	0	27804	haplotype1-0000007	5366861	27514	27666	1	389	A	49
NA19384_1	642826	667486	24661	+	T2T-CHM13consensus_25kbp	24949	0	24947	haplotype1-0000007	5366861	23177	24048	0	2535	A	49
NA19384_1	667486	772623	105138	+	T2T-CHM13consensus_105kbp	105261	0	105261	haplotype1-0000007	5366861	104494	105486	0	1001	A	49
NA19384_1	732933	772623	39691	+	T2T-CHM13consensus_41kbp	40718	0	40718	haplotype1-0000007	5366861	39398	39655	0	1336	A	49
NA19384_1	772624	797319	24696	-	T2T-CHM13consensus_25kbp	24949	0	24947	haplotype1-0000007	5366861	23194	24062	0	2532	A	49
NA19384_2	0	24450	24451	-	T2T-CHM13consensus_25kbp	24949	0	24947	haplotype2-0000114	4991042	23180	23842	0	2326	A	17
NA19384_2	29108	57385	28278	-	T2T-CHM13consensus_28kbp	27804	0	27804	haplotype2-0000114	4991042	27511	28149	0	875	A	17
NA19384_2	64231	88921	24691	+	T2T-CHM13consensus_25kbp	24949	0	24947	haplotype2-0000114	4991042	23170	24062	0	2556	A	17
NA19384_2	88922	128594	39673	-	T2T-CHM13consensus_41kbp	40718	0	40718	haplotype2-0000114	4991042	39464	39659	0	1274	A	17
NA19384_2	88922	193928	105007	-	T2T-CHM13consensus_105kbp	105261	0	105261	haplotype2-0000114	4991042	104630	105299	8	678	A	17
NA19384_2	193928	218508	24581	-	T2T-CHM13consensus_25kbp	24949	0	24947	haplotype2-0000114	4991042	23192	23954	0	2426	A	17
NA19384_2	226089	249935	23847	+	T2T-CHM13consensus_28kbp	27804	0	24420	haplotype2-0000114	4991042	21686	26180	0	4709	A	17
NA19384_2	260435	285101	24667	+	T2T-CHM13consensus_25kbp	24949	0	24947	haplotype2-0000114	4991042	23196	24062	5	2530	A	17
NA19384_2	285102	324799	39698	-	T2T-CHM13consensus_41kbp	40718	0	40718	haplotype2-0000114	4991042	39456	39661	0	1284	A	17
NA19384_2	285102	390050	104949	-	T2T-CHM13consensus_105kbp	105261	0	105261	haplotype2-0000114	4991042	104501	105307	0	815	A	17
NA19384_2	390050	414690	24641	-	T2T-CHM13consensus_25kbp	24949	0	24947	haplotype2-0000114	4991042	23188	24021	0	2497	A	17
NA19650_1	0	24504	24505	-	T2T-CHM13consensus_25kbp	24949	0	24947	haplotype1-0000027	5372484	23198	23867	0	2333	A	35
NA19650_1	32304	60084	27781	+	T2T-CHM13consensus_28kbp	27804	0	27804	haplotype1-0000027	5372484	27502	27643	0	378	A	35
NA19650_1	64778	89470	24693	+	T2T-CHM13consensus_25kbp	24949	0	24947	haplotype1-0000027	5372484	23164	24074	0	2574	A	35
NA19650_1	105863	225937	120075	-	T2T-CHM13consensus_120kbp	122583	0	122583	haplotype1-0000027	5372484	119901	120314	60	2683	A	35
NA19650_1	225954	253667	27714	-	T2T-CHM13consensus_28kbp	27804	0	27804	haplotype1-0000027	5372484	27460	27575	0	352	A	35
NA19650_1	261427	285836	24410	+	T2T-CHM13consensus_25kbp	24949	0	24947	haplotype1-0000027	5372484	23178	23786	0	2272	A	35
NA19650_1	285836	390876	105041	+	T2T-CHM13consensus_105kbp	105261	0	105261	haplotype1-0000027	5372484	104644	105290	0	655	A	35
NA19650_1	351193	390876	39684	+	T2T-CHM13consensus_41kbp	40718	0	40718	haplotype1-0000027	5372484	39436	39653	0	1296	A	35
NA19650_1	390877	415378	24502	-	T2T-CHM13consensus_25kbp	24949	0	24947	haplotype1-0000027	5372484	23184	23873	0	2353	A	35
NA19650_1	423137	450854	27718	+	T2T-CHM13consensus_28kbp	27804	0	27804	haplotype1-0000027	5372484	27514	27572	0	295	A	35
NA19650_1	455280	479740	24461	+	T2T-CHM13consensus_25kbp	24949	0	24947	haplotype1-0000027	5372484	23272	23732	0	2124	A	35
NA19650_1	479741	519448	39708	-	T2T-CHM13consensus_41kbp	40718	0	40718	haplotype1-0000027	5372484	39509	39641	0	1211	A	35
NA19650_1	479741	584812	105072	-	T2T-CHM13consensus_105kbp	105261	0	105261	haplotype1-0000027	5372484	104710	105284	1	583	A	35
NA19650_1	584812	609494	24683	-	T2T-CHM13consensus_25kbp	24949	0	24947	haplotype1-0000027	5372484	23182	24074	0	2556	A	35
NA19650_1	617244	645024	27781	+	T2T-CHM13consensus_28kbp	27804	0	27804	haplotype1-0000027	5372484	27497	27644	0	384	A	35
NA19650_1	648928	673611	24684	+	T2T-CHM13consensus_25kbp	24949	0	24947	haplotype1-0000027	5372484	23174	24074	0	2564	A	35
NA19650_1	673611	778690	105080	+	T2T-CHM13consensus_105kbp	105261	0	105261	haplotype1-0000027	5372484	104687	105288	0	610	A	35
NA19650_1	739019	778690	39672	+	T2T-CHM13consensus_41kbp	40718	0	40718	haplotype1-0000027	5372484	39420	39653	0	1312	A	35
NA19650_1	778691	803201	24511	-	T2T-CHM13consensus_25kbp	24949	0	24947	haplotype1-0000027	5372484	23205	23873	0	2332	A	35
NA19705_1	0	24498	24499	-	T2T-CHM13consensus_25kbp	24949	0	24947	haplotype1-0000026	4773012	23198	23867	0	2333	A	5
NA19705_1	32464	60248	27785	+	T2T-CHM13consensus_28kbp	27804	0	27804	haplotype1-0000026	4773012	27483	27639	0	393	A	5
NA19705_1	64937	89423	24487	+	T2T-CHM13consensus_25kbp	24949	0	24947	haplotype1-0000026	4773012	23233	23769	0	2200	A	5
NA19705_1	89424	129095	39672	-	T2T-CHM13consensus_41kbp	40718	0	40718	haplotype1-0000026	4773012	39454	39641	0	1266	A	5
NA19705_1	89424	194442	105019	-	T2T-CHM13consensus_105kbp	105261	0	105261	haplotype1-0000026	4773012	104640	105266	0	635	A	5
NA19705_1	194442	219082	24641	-	T2T-CHM13consensus_25kbp	24949	0	24947	haplotype1-0000026	4773012	23193	24021	0	2492	A	5
NA19705_2	0	24555	24556	-	T2T-CHM13consensus_25kbp	24949	0	24947	haplotype2-0000092	4578359	23178	23922	0	2408	A	1
NA19836_1	0	24505	24506	-	T2T-CHM13consensus_25kbp	24949	0	24947	haplotype1-0000026	4859728	23207	23867	1	2324	A	9
NA19836_1	44794	84472	39679	+	T2T-CHM13consensus_41kbp	40718	1	40718	haplotype1-0000026	4859728	39418	39645	0	1306	A	9
NA19836_1	84473	109062	24590	-	T2T-CHM13consensus_25kbp	24949	0	24947	haplotype1-0000026	4859728	23201	23955	0	2418	A	9
NA19836_1	117572	145286	27715	+	T2T-CHM13consensus_28kbp	27804	0	27804	haplotype1-0000026	4859728	27505	27573	0	305	A	9
NA19836_1	149743	174230	24488	+	T2T-CHM13consensus_25kbp	24949	0	24947	haplotype1-0000026	4859728	23210	23846	0	2300	A	9
NA19836_1	174231	213889	39659	-	T2T-CHM13consensus_41kbp	40718	0	40718	haplotype1-0000026	4859728	39439	39644	1	1284	A	9
NA19836_1	174231	279093	104863	-	T2T-CHM13consensus_105kbp	105261	0	105261	haplotype1-0000026	4859728	104460	105297	14	846	A	9
NA19836_1	279093	304105	25013	-	T2T-CHM13consensus_25kbp	24949	0	24947	haplotype1-0000026	4859728	23251	24305	0	2718	A	9
NA19983_2	0	24498	24499	-	T2T-CHM13consensus_25kbp	24949	0	24947	haplotype2-0000107	5179890	23206	23867	0	2325	A	27
NA19983_2	31824	55749	23926	+	T2T-CHM13consensus_28kbp	27804	0	24420	haplotype2-0000107	5179890	21746	26234	0	4703	A	27
NA19983_2	66141	90481	24341	+	T2T-CHM13consensus_25kbp	24949	0	24947	haplotype2-0000107	5179890	23207	23759	39	2216	A	27
NA19983_2	90481	195565	105085	+	T2T-CHM13consensus_105kbp	105261	0	105261	haplotype2-0000107	5179890	104699	105277	0	587	A	27
NA19983_2	155883	195565	39683	+	T2T-CHM13consensus_41kbp	40718	0	40718	haplotype2-0000107	5179890	39436	39653	0	1296	A	27
NA19983_2	195566	220067	24502	-	T2T-CHM13consensus_25kbp	24949	0	24947	haplotype2-0000107	5179890	23185	23873	0	2352	A	27
NA19983_2	227825	255540	27716	+	T2T-CHM13consensus_28kbp	27804	0	27804	haplotype2-0000107	5179890	27515	27572	0	294	A	27
NA19983_2	259966	284453	24488	+	T2T-CHM13consensus_25kbp	24949	0	24947	haplotype2-0000107	5179890	23211	23846	0	2299	A	27
NA19983_2	284454	324131	39678	-	T2T-CHM13consensus_41kbp	40718	0	40718	haplotype2-0000107	5179890	39480	39639	0	1238	A	27
NA19983_2	284454	389509	105056	-	T2T-CHM13consensus_105kbp	105261	0	105261	haplotype2-0000107	5179890	104695	105284	1	598	A	27
NA19983_2	389509	413991	24483	-	T2T-CHM13consensus_25kbp	24949	0	24947	haplotype2-0000107	5179890	23189	23867	0	2342	A	27
NA19983_2	421735	449516	27782	+	T2T-CHM13consensus_28kbp	27804	0	27804	haplotype2-0000107	5179890	27497	27644	0	384	A	27
NA19983_2	453412	478095	24684	+	T2T-CHM13consensus_25kbp	24949	0	24947	haplotype2-0000107	5179890	23175	24074	0	2563	A	27
NA19983_2	478095	583181	105087	+	T2T-CHM13consensus_105kbp	105261	0	105261	haplotype2-0000107	5179890	104688	105294	0	615	A	27
NA19983_2	543510	583181	39672	+	T2T-CHM13consensus_41kbp	40718	0	40718	haplotype2-0000107	5179890	39422	39653	0	1310	A	27
NA19983_2	583182	607692	24511	-	T2T-CHM13consensus_25kbp	24949	0	24947	haplotype2-0000107	5179890	23204	23873	0	2333	A	27
NA20509_1	0	24504	24505	-	T2T-CHM13consensus_25kbp	24949	0	24947	haplotype1-0000023	6056989	23198	23867	0	2333	A	62
NA20509_1	45211	84893	39683	+	T2T-CHM13consensus_41kbp	40718	1	40718	haplotype1-0000023	6056989	39427	39645	0	1297	A	62
NA20509_1	84894	109482	24589	-	T2T-CHM13consensus_25kbp	24949	0	24947	haplotype1-0000023	6056989	23181	23954	0	2437	A	62
NA20509_1	116407	144174	27768	+	T2T-CHM13consensus_28kbp	27804	0	27804	haplotype1-0000023	6056989	27507	27641	1	371	A	62
NA20509_1	148868	173559	24692	+	T2T-CHM13consensus_25kbp	24949	0	24947	haplotype1-0000023	6056989	23164	24074	0	2574	A	62
NA20509_1	173559	278572	105014	+	T2T-CHM13consensus_105kbp	105261	0	105261	haplotype1-0000023	6056989	104582	105301	0	728	A	62
NA20509_1	238889	278572	39684	+	T2T-CHM13consensus_41kbp	40718	0	40718	haplotype1-0000023	6056989	39463	39646	0	1262	A	62
NA20509_1	278573	303136	24564	-	T2T-CHM13consensus_25kbp	24949	0	24947	haplotype1-0000023	6056989	23201	23928	0	2391	A	62
NA20509_1	311671	339391	27721	+	T2T-CHM13consensus_28kbp	27804	0	27804	haplotype1-0000023	6056989	27500	27575	0	312	A	62
NA20509_1	343817	368305	24489	+	T2T-CHM13consensus_25kbp	24949	0	24947	haplotype1-0000023	6056989	23211	23846	0	2299	A	62
NA20509_1	368306	407984	39679	-	T2T-CHM13consensus_41kbp	40718	0	40718	haplotype1-0000023	6056989	39489	39639	0	1229	A	62
NA20509_1	368306	473365	105060	-	T2T-CHM13consensus_105kbp	105261	0	105261	haplotype1-0000023	6056989	104761	105280	0	528	A	62
NA20509_1	473365	497966	24602	-	T2T-CHM13consensus_25kbp	24949	0	24947	haplotype1-0000023	6056989	23191	23972	0	2445	A	62
NA20509_1	501741	529531	27791	-	T2T-CHM13consensus_28kbp	27804	0	27804	haplotype1-0000023	6056989	27481	27645	0	401	A	62
NA20509_1	538119	562521	24403	+	T2T-CHM13consensus_25kbp	24949	0	24947	haplotype1-0000023	6056989	23204	23786	0	2246	A	62
NA20509_1	578916	699007	120092	-	T2T-CHM13consensus_120kbp	122583	0	122583	haplotype1-0000023	6056989	119907	120318	0	2681	A	62
NA20509_1	699024	726737	27714	-	T2T-CHM13consensus_28kbp	27804	0	27804	haplotype1-0000023	6056989	27459	27575	0	353	A	62
NA20509_1	734490	758899	24410	+	T2T-CHM13consensus_25kbp	24949	0	24947	haplotype1-0000023	6056989	23179	23786	0	2271	A	62
NA20509_1	758899	863935	105037	+	T2T-CHM13consensus_105kbp	105261	0	105261	haplotype1-0000023	6056989	104637	105282	0	654	A	62
NA20509_1	824252	863935	39684	+	T2T-CHM13consensus_41kbp	40718	0	40718	haplotype1-0000023	6056989	39463	39646	0	1262	A	62
NA20509_1	863936	888499	24564	-	T2T-CHM13consensus_25kbp	24949	0	24947	haplotype1-0000023	6056989	23201	23928	0	2391	A	62
NA20509_1	897034	924754	27721	+	T2T-CHM13consensus_28kbp	27804	0	27804	haplotype1-0000023	6056989	27500	27575	0	312	A	62
NA20509_1	929180	953668	24489	+	T2T-CHM13consensus_25kbp	24949	0	24947	haplotype1-0000023	6056989	23211	23846	0	2299	A	62
NA20509_1	953669	993347	39679	-	T2T-CHM13consensus_41kbp	40718	0	40718	haplotype1-0000023	6056989	39489	39639	0	1229	A	62
NA20509_1	953669	1058728	105060	-	T2T-CHM13consensus_105kbp	105261	0	105261	haplotype1-0000023	6056989	104761	105280	0	528	A	62
NA20509_1	1058728	1083329	24602	-	T2T-CHM13consensus_25kbp	24949	0	24947	haplotype1-0000023	6056989	23191	23972	0	2445	A	62
NA20509_1	1087104	1114894	27791	-	T2T-CHM13consensus_28kbp	27804	0	27804	haplotype1-0000023	6056989	27481	27645	0	401	A	62
NA20509_1	1123482	1147884	24403	+	T2T-CHM13consensus_25kbp	24949	0	24947	haplotype1-0000023	6056989	23204	23786	0	2246	A	62
NA20509_1	1164279	1284370	120092	-	T2T-CHM13consensus_120kbp	122583	0	122583	haplotype1-0000023	6056989	119907	120318	0	2681	A	62
NA20509_1	1284387	1312100	27714	-	T2T-CHM13consensus_28kbp	27804	0	27804	haplotype1-0000023	6056989	27459	27575	0	353	A	62
NA20509_1	1319853	1344262	24410	+	T2T-CHM13consensus_25kbp	24949	0	24947	haplotype1-0000023	6056989	23179	23786	0	2271	A	62
NA20509_1	1344262	1449333	105072	+	T2T-CHM13consensus_105kbp	105261	0	105261	haplotype1-0000023	6056989	104730	105280	0	559	A	62
NA20509_1	1409647	1449333	39687	+	T2T-CHM13consensus_41kbp	40718	0	40718	haplotype1-0000023	6056989	39490	39654	5	1243	A	62
NA20509_1	1449334	1473794	24461	-	T2T-CHM13consensus_25kbp	24949	0	24947	haplotype1-0000023	6056989	23180	23819	0	2303	A	62
NA20509_2	0	24505	24506	-	T2T-CHM13consensus_25kbp	24949	0	24947	haplotype2-0000077	5386842	23209	23867	1	2322	A	44
NA20509_2	31815	59515	27701	+	T2T-CHM13consensus_28kbp	27804	0	27804	haplotype2-0000077	5386842	27566	27567	17	238	A	44
NA20509_2	63940	88424	24485	+	T2T-CHM13consensus_25kbp	24949	0	24947	haplotype2-0000077	5386842	23210	23846	0	2300	A	44
NA20509_2	88425	128104	39680	-	T2T-CHM13consensus_41kbp	40718	0	40718	haplotype2-0000077	5386842	39487	39639	1	1231	A	44
NA20509_2	88425	193485	105061	-	T2T-CHM13consensus_105kbp	105261	0	105261	haplotype2-0000077	5386842	104713	105282	0	578	A	44
NA20509_2	193485	218186	24702	-	T2T-CHM13consensus_25kbp	24949	0	24947	haplotype2-0000077	5386842	23181	24075	0	2558	A	44
NA20509_2	222775	250564	27790	-	T2T-CHM13consensus_28kbp	27804	0	27804	haplotype2-0000077	5386842	27469	27651	0	419	A	44
NA20509_2	258984	283392	24409	+	T2T-CHM13consensus_25kbp	24949	0	24947	haplotype2-0000077	5386842	23181	23786	0	2269	A	44
NA20509_2	283392	388370	104979	+	T2T-CHM13consensus_105kbp	105261	0	105261	haplotype2-0000077	5386842	104575	105282	0	716	A	44
NA20509_2	348698	388370	39673	+	T2T-CHM13consensus_41kbp	40718	0	40718	haplotype2-0000077	5386842	39440	39651	0	1290	A	44
NA20509_2	388371	412872	24502	-	T2T-CHM13consensus_25kbp	24949	0	24947	haplotype2-0000077	5386842	23184	23873	0	2353	A	44
NA20509_2	420631	448349	27719	+	T2T-CHM13consensus_28kbp	27804	0	27804	haplotype2-0000077	5386842	27515	27573	0	295	A	44
NA20509_2	452775	477262	24488	+	T2T-CHM13consensus_25kbp	24949	0	24947	haplotype2-0000077	5386842	23211	23846	0	2299	A	44
NA20509_2	477263	516944	39682	-	T2T-CHM13consensus_41kbp	40718	0	40718	haplotype2-0000077	5386842	39475	39639	0	1243	A	44
NA20509_2	477263	582319	105057	-	T2T-CHM13consensus_105kbp	105261	0	105261	haplotype2-0000077	5386842	104724	105287	0	572	A	44
NA20509_2	582319	606821	24503	-	T2T-CHM13consensus_25kbp	24949	0	24947	haplotype2-0000077	5386842	23185	23868	0	2347	A	44
NA20509_2	610596	638384	27789	-	T2T-CHM13consensus_28kbp	27804	0	27804	haplotype2-0000077	5386842	27476	27643	0	404	A	44
NA20509_2	646043	670500	24458	+	T2T-CHM13consensus_25kbp	24949	0	24947	haplotype2-0000077	5386842	23208	23819	0	2275	A	44
NA20509_2	670501	710179	39679	-	T2T-CHM13consensus_41kbp	40718	0	40718	haplotype2-0000077	5386842	39480	39639	0	1238	A	44
NA20509_2	670501	775557	105057	-	T2T-CHM13consensus_105kbp	105261	0	105261	haplotype2-0000077	5386842	104743	105270	1	536	A	44
NA20509_2	775557	800569	25013	-	T2T-CHM13consensus_25kbp	24949	0	24947	haplotype2-0000077	5386842	23249	24305	0	2720	A	44
NA20847_2	0	24504	24505	-	T2T-CHM13consensus_25kbp	24949	0	24947	haplotype2-0000108	4676645	23200	23867	0	2331	A	2
NA20847_2	45249	84932	39684	+	T2T-CHM13consensus_41kbp	40718	1	40718	haplotype2-0000108	4676645	39431	39652	0	1300	A	2
NA20847_2	84933	109444	24512	-	T2T-CHM13consensus_25kbp	24949	0	24947	haplotype2-0000108	4676645	23211	23873	2	2326	A	2
NA24385_1	0	24505	24506	-	T2T-CHM13consensus_25kbp	24949	0	24947	haplotype1-0000001	5179907	23207	23867	0	2324	A	29
NA24385_1	31817	59529	27713	+	T2T-CHM13consensus_28kbp	27804	0	27804	haplotype1-0000001	5179907	27563	27567	47	241	A	29
NA24385_1	63953	88418	24466	+	T2T-CHM13consensus_25kbp	24949	0	24947	haplotype1-0000001	5179907	23212	23823	0	2275	A	29
NA24385_1	88419	128106	39688	-	T2T-CHM13consensus_41kbp	40718	0	40718	haplotype1-0000001	5179907	39494	39641	0	1226	A	29
NA24385_1	88419	193445	105027	-	T2T-CHM13consensus_105kbp	105261	0	105261	haplotype1-0000001	5179907	104712	105281	0	578	A	29
NA24385_1	193445	217946	24502	-	T2T-CHM13consensus_25kbp	24949	0	24947	haplotype1-0000001	5179907	23188	23868	0	2344	A	29
NA24385_1	221721	249513	27793	-	T2T-CHM13consensus_28kbp	27804	0	27804	haplotype1-0000001	5179907	27480	27648	0	405	A	29
NA24385_1	258053	282455	24403	+	T2T-CHM13consensus_25kbp	24949	0	24947	haplotype1-0000001	5179907	23203	23786	1	2247	A	29
NA24385_1	282455	387521	105067	+	T2T-CHM13consensus_105kbp	105261	0	105261	haplotype1-0000001	5179907	104770	105264	5	503	A	29
NA24385_1	347840	387521	39682	+	T2T-CHM13consensus_41kbp	40718	0	40718	haplotype1-0000001	5179907	39432	39653	0	1300	A	29
NA24385_1	387522	411969	24448	-	T2T-CHM13consensus_25kbp	24949	0	24947	haplotype1-0000001	5179907	23184	23819	0	2299	A	29
NA24385_1	419755	447473	27719	+	T2T-CHM13consensus_28kbp	27804	0	27804	haplotype1-0000001	5179907	27516	27573	0	294	A	29
NA24385_1	451899	476386	24488	+	T2T-CHM13consensus_25kbp	24949	0	24947	haplotype1-0000001	5179907	23211	23846	0	2299	A	29
NA24385_1	476387	516052	39666	-	T2T-CHM13consensus_41kbp	40718	0	40718	haplotype1-0000001	5179907	39440	39645	0	1284	A	29
NA24385_1	476387	581258	104872	-	T2T-CHM13consensus_105kbp	105261	0	105261	haplotype1-0000001	5179907	104478	105299	0	830	A	29
NA24385_1	581258	606267	25010	-	T2T-CHM13consensus_25kbp	24949	0	24947	haplotype1-0000001	5179907	23246	24305	0	2723	A	29
NA24385_2	0	24502	24503	-	T2T-CHM13consensus_25kbp	24949	0	24947	haplotype2-0000078	5373073	23206	23867	0	2325	A	41
NA24385_2	31839	59541	27703	+	T2T-CHM13consensus_28kbp	27804	0	27804	haplotype2-0000078	5373073	27563	27568	37	242	A	41
NA24385_2	63969	88456	24488	+	T2T-CHM13consensus_25kbp	24949	0	24947	haplotype2-0000078	5373073	23210	23846	0	2300	A	41
NA24385_2	88457	128145	39689	-	T2T-CHM13consensus_41kbp	40718	0	40718	haplotype2-0000078	5373073	39485	39641	0	1235	A	41
NA24385_2	88457	193473	105017	-	T2T-CHM13consensus_105kbp	105261	0	105261	haplotype2-0000078	5373073	104688	105281	17	602	A	41
NA24385_2	193473	218106	24634	-	T2T-CHM13consensus_25kbp	24949	0	24947	haplotype2-0000078	5373073	23182	24021	0	2503	A	41
NA24385_2	222570	250331	27762	-	T2T-CHM13consensus_28kbp	27804	0	27804	haplotype2-0000078	5373073	27503	27629	0	363	A	41
NA24385_2	257173	281816	24644	+	T2T-CHM13consensus_25kbp	24949	0	24947	haplotype2-0000078	5373073	23191	24035	0	2508	A	41
NA24385_2	281817	321505	39689	-	T2T-CHM13consensus_41kbp	40718	0	40718	haplotype2-0000078	5373073	39461	39656	0	1274	A	41
NA24385_2	281817	386739	104923	-	T2T-CHM13consensus_105kbp	105261	0	105261	haplotype2-0000078	5373073	104548	105286	0	747	A	41
NA24385_2	386739	411240	24502	-	T2T-CHM13consensus_25kbp	24949	0	24947	haplotype2-0000078	5373073	23189	23868	0	2343	A	41
NA24385_2	415015	442807	27793	-	T2T-CHM13consensus_28kbp	27804	0	27804	haplotype2-0000078	5373073	27480	27648	0	405	A	41
NA24385_2	451347	475749	24403	+	T2T-CHM13consensus_25kbp	24949	0	24947	haplotype2-0000078	5373073	23203	23786	0	2247	A	41
NA24385_2	492144	612247	120104	-	T2T-CHM13consensus_120kbp	122583	0	122583	haplotype2-0000078	5373073	119909	120327	60	2688	A	41
NA24385_2	612264	639977	27714	-	T2T-CHM13consensus_28kbp	27804	0	27804	haplotype2-0000078	5373073	27459	27575	0	353	A	41
NA24385_2	647687	672096	24410	+	T2T-CHM13consensus_25kbp	24949	0	24947	haplotype2-0000078	5373073	23179	23786	0	2271	A	41
NA24385_2	672096	777059	104964	+	T2T-CHM13consensus_105kbp	105261	0	105261	haplotype2-0000078	5373073	104559	105281	0	731	A	41
NA24385_2	737386	777059	39674	+	T2T-CHM13consensus_41kbp	40718	0	40718	haplotype2-0000078	5373073	39432	39651	0	1298	A	41
NA24385_2	777060	801677	24618	-	T2T-CHM13consensus_25kbp	24949	0	24947	haplotype2-0000078	5373073	23189	23997	0	2472	A	41
