# Supplementary material for: Population differences of chromosome 22q11.2 duplication structure predispose differentially to microdeletion and inversion
Source: Nat Commun. 2026 Apr 18;17:3701. doi: 10.1038/s41467-026-71905-y (PMC13103302; doi:10.1038/s41467-026-71905-y)
Supplement: Supplementary file 14 — Source Data [file 41467_2026_71905_MOESM14_ESM.zip › Fig3b.tsv]

seqnames	q.name	total.bp	sample	sample.num.id	superpop	ID
AG05252_PPY_1	T2T-CHM13consensus_105kbp	73587	AG05252	05252	NHPs	NHPs
AG05252_PPY_1	T2T-CHM13consensus_25kbp	21304	AG05252	05252	NHPs	NHPs
AG05252_PPY_1	T2T-CHM13consensus_28kbp	14136	AG05252	05252	NHPs	NHPs
AG05252_PPY_2	T2T-CHM13consensus_105kbp	46336	AG05252	05252	NHPs	NHPs
AG05252_PPY_2	T2T-CHM13consensus_25kbp	42489	AG05252	05252	NHPs	NHPs
AG05252_PPY_2	T2T-CHM13consensus_28kbp	14140	AG05252	05252	NHPs	NHPs
AG06213_PAB_1	T2T-CHM13consensus_105kbp	97964	AG06213	06213	NHPs	NHPs
AG06213_PAB_1	T2T-CHM13consensus_25kbp	21248	AG06213	06213	NHPs	NHPs
AG06213_PAB_1	T2T-CHM13consensus_28kbp	12214	AG06213	06213	NHPs	NHPs
AG06213_PAB_2	T2T-CHM13consensus_105kbp	94106	AG06213	06213	NHPs	NHPs
AG06213_PAB_2	T2T-CHM13consensus_25kbp	21249	AG06213	06213	NHPs	NHPs
AG06213_PAB_2	T2T-CHM13consensus_28kbp	12052	AG06213	06213	NHPs	NHPs
AG18354_PTR_1	T2T-CHM13consensus_105kbp	112603	AG18354	18354	NHPs	NHPs
AG18354_PTR_1	T2T-CHM13consensus_25kbp	73428	AG18354	18354	NHPs	NHPs
AG18354_PTR_1	T2T-CHM13consensus_28kbp	27776	AG18354	18354	NHPs	NHPs
AG18354_PTR_2	T2T-CHM13consensus_105kbp	111937	AG18354	18354	NHPs	NHPs
AG18354_PTR_2	T2T-CHM13consensus_25kbp	73246	AG18354	18354	NHPs	NHPs
AG18354_PTR_2	T2T-CHM13consensus_28kbp	27784	AG18354	18354	NHPs	NHPs
GM19129_1	T2T-CHM13consensus_105kbp	735288	GM19129	19129	AFR	Humans
GM19129_1	T2T-CHM13consensus_25kbp	465716	GM19129	19129	AFR	Humans
GM19129_1	T2T-CHM13consensus_28kbp	302541	GM19129	19129	AFR	Humans
GM19129_2	T2T-CHM13consensus_105kbp	314798	GM19129	19129	AFR	Humans
GM19129_2	T2T-CHM13consensus_25kbp	196276	GM19129	19129	AFR	Humans
GM19129_2	T2T-CHM13consensus_28kbp	111094	GM19129	19129	AFR	Humans
GM19331_1	T2T-CHM13consensus_105kbp	209917	GM19331	19331	AFR	Humans
GM19331_1	T2T-CHM13consensus_25kbp	172817	GM19331	19331	AFR	Humans
GM19331_1	T2T-CHM13consensus_28kbp	83866	GM19331	19331	AFR	Humans
GM19331_2	T2T-CHM13consensus_105kbp	419954	GM19331	19331	AFR	Humans
GM19331_2	T2T-CHM13consensus_25kbp	270513	GM19331	19331	AFR	Humans
GM19331_2	T2T-CHM13consensus_28kbp	167003	GM19331	19331	AFR	Humans
GM20355_1	T2T-CHM13consensus_105kbp	420042	GM20355	20355	AFR	Humans
GM20355_1	T2T-CHM13consensus_25kbp	245550	GM20355	20355	AFR	Humans
GM20355_1	T2T-CHM13consensus_28kbp	135588	GM20355	20355	AFR	Humans
GM20355_2	T2T-CHM13consensus_105kbp	630094	GM20355	20355	AFR	Humans
GM20355_2	T2T-CHM13consensus_25kbp	342985	GM20355	20355	AFR	Humans
GM20355_2	T2T-CHM13consensus_28kbp	190409	GM20355	20355	AFR	Humans
GM21487_1	T2T-CHM13consensus_105kbp	314874	GM21487	21487	AFR	Humans
GM21487_1	T2T-CHM13consensus_25kbp	172628	GM21487	21487	AFR	Humans
GM21487_1	T2T-CHM13consensus_28kbp	83311	GM21487	21487	AFR	Humans
HG00096_2	T2T-CHM13consensus_105kbp	209966	HG00096	00096	EUR	Humans
HG00096_2	T2T-CHM13consensus_25kbp	123156	HG00096	00096	EUR	Humans
HG00096_2	T2T-CHM13consensus_28kbp	55471	HG00096	00096	EUR	Humans
HG00171_1	T2T-CHM13consensus_105kbp	524927	HG00171	00171	EUR	Humans
HG00171_1	T2T-CHM13consensus_25kbp	269994	HG00171	00171	EUR	Humans
HG00171_1	T2T-CHM13consensus_28kbp	138763	HG00171	00171	EUR	Humans
HG00171_2	T2T-CHM13consensus_105kbp	523926	HG00171	00171	EUR	Humans
HG00171_2	T2T-CHM13consensus_25kbp	269991	HG00171	00171	EUR	Humans
HG00171_2	T2T-CHM13consensus_28kbp	138779	HG00171	00171	EUR	Humans
HG00268_1	T2T-CHM13consensus_105kbp	419886	HG00268	00268	EUR	Humans
HG00268_1	T2T-CHM13consensus_25kbp	221170	HG00268	00268	EUR	Humans
HG00268_1	T2T-CHM13consensus_28kbp	111023	HG00268	00268	EUR	Humans
HG00268_2	T2T-CHM13consensus_105kbp	419437	HG00268	00268	EUR	Humans
HG00268_2	T2T-CHM13consensus_25kbp	245140	HG00268	00268	EUR	Humans
HG00268_2	T2T-CHM13consensus_28kbp	138771	HG00268	00268	EUR	Humans
HG00358_1	T2T-CHM13consensus_105kbp	209706	HG00358	00358	EUR	Humans
HG00358_1	T2T-CHM13consensus_25kbp	122558	HG00358	00358	EUR	Humans
HG00358_1	T2T-CHM13consensus_28kbp	55494	HG00358	00358	EUR	Humans
HG00358_2	T2T-CHM13consensus_105kbp	314304	HG00358	00358	EUR	Humans
HG00358_2	T2T-CHM13consensus_25kbp	172238	HG00358	00358	EUR	Humans
HG00358_2	T2T-CHM13consensus_28kbp	83236	HG00358	00358	EUR	Humans
HG005_1	T2T-CHM13consensus_105kbp	210003	HG005	005	EAS	Humans
HG005_1	T2T-CHM13consensus_25kbp	122888	HG005	005	EAS	Humans
HG005_1	T2T-CHM13consensus_28kbp	55523	HG005	005	EAS	Humans
HG005_2	T2T-CHM13consensus_105kbp	314879	HG005	005	EAS	Humans
HG005_2	T2T-CHM13consensus_25kbp	171377	HG005	005	EAS	Humans
HG005_2	T2T-CHM13consensus_28kbp	79518	HG005	005	EAS	Humans
HG00512_2	T2T-CHM13consensus_105kbp	210033	HG00512	00512	EAS	Humans
HG00512_2	T2T-CHM13consensus_25kbp	122825	HG00512	00512	EAS	Humans
HG00512_2	T2T-CHM13consensus_28kbp	55572	HG00512	00512	EAS	Humans
HG00513_1	T2T-CHM13consensus_105kbp	524799	HG00513	00513	EAS	Humans
HG00513_1	T2T-CHM13consensus_25kbp	270030	HG00513	00513	EAS	Humans
HG00513_1	T2T-CHM13consensus_28kbp	135071	HG00513	00513	EAS	Humans
HG00513_2	T2T-CHM13consensus_105kbp	314968	HG00513	00513	EAS	Humans
HG00513_2	T2T-CHM13consensus_25kbp	196022	HG00513	00513	EAS	Humans
HG00513_2	T2T-CHM13consensus_28kbp	111026	HG00513	00513	EAS	Humans
HG00621_2	T2T-CHM13consensus_105kbp	106924	HG00621	00621	EAS	Humans
HG00621_2	T2T-CHM13consensus_25kbp	73670	HG00621	00621	EAS	Humans
HG00621_2	T2T-CHM13consensus_28kbp	27772	HG00621	00621	EAS	Humans
HG00731_1	T2T-CHM13consensus_105kbp	420079	HG00731	00731	AMR	Humans
HG00731_1	T2T-CHM13consensus_25kbp	220521	HG00731	00731	AMR	Humans
HG00731_1	T2T-CHM13consensus_28kbp	107172	HG00731	00731	AMR	Humans
HG00731_2	T2T-CHM13consensus_105kbp	209956	HG00731	00731	AMR	Humans
HG00731_2	T2T-CHM13consensus_25kbp	122797	HG00731	00731	AMR	Humans
HG00731_2	T2T-CHM13consensus_28kbp	55497	HG00731	00731	AMR	Humans
HG00733_1	T2T-CHM13consensus_105kbp	209955	HG00733	00733	AMR	Humans
HG00733_1	T2T-CHM13consensus_25kbp	122798	HG00733	00733	AMR	Humans
HG00733_1	T2T-CHM13consensus_28kbp	55497	HG00733	00733	AMR	Humans
HG00733_2	T2T-CHM13consensus_105kbp	314989	HG00733	00733	AMR	Humans
HG00733_2	T2T-CHM13consensus_25kbp	173050	HG00733	00733	AMR	Humans
HG00733_2	T2T-CHM13consensus_28kbp	83264	HG00733	00733	AMR	Humans
HG00735_1	T2T-CHM13consensus_105kbp	419747	HG00735	00735	AMR	Humans
HG00735_1	T2T-CHM13consensus_25kbp	221009	HG00735	00735	AMR	Humans
HG00735_1	T2T-CHM13consensus_28kbp	111038	HG00735	00735	AMR	Humans
HG00735_2	T2T-CHM13consensus_105kbp	209874	HG00735	00735	AMR	Humans
HG00735_2	T2T-CHM13consensus_25kbp	122641	HG00735	00735	AMR	Humans
HG00735_2	T2T-CHM13consensus_28kbp	55555	HG00735	00735	AMR	Humans
HG00741_1	T2T-CHM13consensus_105kbp	419908	HG00741	00741	AMR	Humans
HG00741_1	T2T-CHM13consensus_25kbp	244902	HG00741	00741	AMR	Humans
HG00741_1	T2T-CHM13consensus_28kbp	134958	HG00741	00741	AMR	Humans
HG00741_2	T2T-CHM13consensus_105kbp	209916	HG00741	00741	AMR	Humans
HG00741_2	T2T-CHM13consensus_25kbp	122805	HG00741	00741	AMR	Humans
HG00741_2	T2T-CHM13consensus_28kbp	55518	HG00741	00741	AMR	Humans
HG00864_1	T2T-CHM13consensus_105kbp	210004	HG00864	00864	EAS	Humans
HG00864_1	T2T-CHM13consensus_25kbp	122378	HG00864	00864	EAS	Humans
HG00864_1	T2T-CHM13consensus_28kbp	51717	HG00864	00864	EAS	Humans
HG01071_2	T2T-CHM13consensus_105kbp	314960	HG01071	01071	AMR	Humans
HG01071_2	T2T-CHM13consensus_25kbp	195920	HG01071	01071	AMR	Humans
HG01071_2	T2T-CHM13consensus_28kbp	110999	HG01071	01071	AMR	Humans
HG01106_1	T2T-CHM13consensus_105kbp	314976	HG01106	01106	AMR	Humans
HG01106_1	T2T-CHM13consensus_25kbp	171492	HG01106	01106	AMR	Humans
HG01106_1	T2T-CHM13consensus_28kbp	79450	HG01106	01106	AMR	Humans
HG01106_2	T2T-CHM13consensus_105kbp	209903	HG01106	01106	AMR	Humans
HG01106_2	T2T-CHM13consensus_25kbp	122734	HG01106	01106	AMR	Humans
HG01106_2	T2T-CHM13consensus_28kbp	51729	HG01106	01106	AMR	Humans
HG01114_1	T2T-CHM13consensus_105kbp	524509	HG01114	01114	AMR	Humans
HG01114_1	T2T-CHM13consensus_25kbp	294381	HG01114	01114	AMR	Humans
HG01114_1	T2T-CHM13consensus_28kbp	166478	HG01114	01114	AMR	Humans
HG01258_1	T2T-CHM13consensus_105kbp	209931	HG01258	01258	AMR	Humans
HG01258_1	T2T-CHM13consensus_25kbp	122908	HG01258	01258	AMR	Humans
HG01258_1	T2T-CHM13consensus_28kbp	55553	HG01258	01258	AMR	Humans
HG01258_2	T2T-CHM13consensus_105kbp	209902	HG01258	01258	AMR	Humans
HG01258_2	T2T-CHM13consensus_25kbp	122768	HG01258	01258	AMR	Humans
HG01258_2	T2T-CHM13consensus_28kbp	55500	HG01258	01258	AMR	Humans
HG01352_1	T2T-CHM13consensus_105kbp	209937	HG01352	01352	AMR	Humans
HG01352_1	T2T-CHM13consensus_25kbp	122908	HG01352	01352	AMR	Humans
HG01352_1	T2T-CHM13consensus_28kbp	55551	HG01352	01352	AMR	Humans
HG01352_2	T2T-CHM13consensus_105kbp	211866	HG01352	01352	AMR	Humans
HG01352_2	T2T-CHM13consensus_25kbp	147226	HG01352	01352	AMR	Humans
HG01352_2	T2T-CHM13consensus_28kbp	83271	HG01352	01352	AMR	Humans
HG01361_1	T2T-CHM13consensus_105kbp	209789	HG01361	01361	AMR	Humans
HG01361_1	T2T-CHM13consensus_25kbp	122846	HG01361	01361	AMR	Humans
HG01361_1	T2T-CHM13consensus_28kbp	51699	HG01361	01361	AMR	Humans
HG01505_1	T2T-CHM13consensus_105kbp	209955	HG01505	01505	EUR	Humans
HG01505_1	T2T-CHM13consensus_25kbp	123045	HG01505	01505	EUR	Humans
HG01505_1	T2T-CHM13consensus_28kbp	55492	HG01505	01505	EUR	Humans
HG01505_2	T2T-CHM13consensus_105kbp	104909	HG01505	01505	EUR	Humans
HG01505_2	T2T-CHM13consensus_25kbp	98320	HG01505	01505	EUR	Humans
HG01505_2	T2T-CHM13consensus_28kbp	27802	HG01505	01505	EUR	Humans
HG01573_1	T2T-CHM13consensus_105kbp	209914	HG01573	01573	AMR	Humans
HG01573_1	T2T-CHM13consensus_25kbp	122995	HG01573	01573	AMR	Humans
HG01573_1	T2T-CHM13consensus_28kbp	55474	HG01573	01573	AMR	Humans
HG01573_2	T2T-CHM13consensus_105kbp	314865	HG01573	01573	AMR	Humans
HG01573_2	T2T-CHM13consensus_25kbp	195843	HG01573	01573	AMR	Humans
HG01573_2	T2T-CHM13consensus_28kbp	111011	HG01573	01573	AMR	Humans
HG01596_1	T2T-CHM13consensus_105kbp	419876	HG01596	01596	EAS	Humans
HG01596_1	T2T-CHM13consensus_25kbp	220944	HG01596	01596	EAS	Humans
HG01596_1	T2T-CHM13consensus_28kbp	111052	HG01596	01596	EAS	Humans
HG01888_2	T2T-CHM13consensus_105kbp	311795	HG01888	01888	AFR	Humans
HG01888_2	T2T-CHM13consensus_25kbp	171849	HG01888	01888	AFR	Humans
HG01888_2	T2T-CHM13consensus_28kbp	83263	HG01888	01888	AFR	Humans
HG01890_1	T2T-CHM13consensus_105kbp	209941	HG01890	01890	AFR	Humans
HG01890_1	T2T-CHM13consensus_25kbp	123175	HG01890	01890	AFR	Humans
HG01890_1	T2T-CHM13consensus_28kbp	55509	HG01890	01890	AFR	Humans
HG01890_2	T2T-CHM13consensus_105kbp	419997	HG01890	01890	AFR	Humans
HG01890_2	T2T-CHM13consensus_25kbp	269686	HG01890	01890	AFR	Humans
HG01890_2	T2T-CHM13consensus_28kbp	163204	HG01890	01890	AFR	Humans
HG01891_1	T2T-CHM13consensus_105kbp	209946	HG01891	01891	AFR	Humans
HG01891_1	T2T-CHM13consensus_25kbp	123175	HG01891	01891	AFR	Humans
HG01891_1	T2T-CHM13consensus_28kbp	55511	HG01891	01891	AFR	Humans
HG01891_2	T2T-CHM13consensus_105kbp	315167	HG01891	01891	AFR	Humans
HG01891_2	T2T-CHM13consensus_25kbp	199917	HG01891	01891	AFR	Humans
HG01891_2	T2T-CHM13consensus_28kbp	111073	HG01891	01891	AFR	Humans
HG01928_1	T2T-CHM13consensus_105kbp	210021	HG01928	01928	AMR	Humans
HG01928_1	T2T-CHM13consensus_25kbp	122769	HG01928	01928	AMR	Humans
HG01928_1	T2T-CHM13consensus_28kbp	51726	HG01928	01928	AMR	Humans
HG01928_2	T2T-CHM13consensus_105kbp	211773	HG01928	01928	AMR	Humans
HG01928_2	T2T-CHM13consensus_25kbp	122932	HG01928	01928	AMR	Humans
HG01928_2	T2T-CHM13consensus_28kbp	55552	HG01928	01928	AMR	Humans
HG01952_1	T2T-CHM13consensus_105kbp	209954	HG01952	01952	AMR	Humans
HG01952_1	T2T-CHM13consensus_25kbp	122864	HG01952	01952	AMR	Humans
HG01952_1	T2T-CHM13consensus_28kbp	55571	HG01952	01952	AMR	Humans
HG01978_1	T2T-CHM13consensus_105kbp	314826	HG01978	01978	AMR	Humans
HG01978_1	T2T-CHM13consensus_25kbp	195955	HG01978	01978	AMR	Humans
HG01978_1	T2T-CHM13consensus_28kbp	111005	HG01978	01978	AMR	Humans
HG02011_1	T2T-CHM13consensus_105kbp	314979	HG02011	02011	AFR	Humans
HG02011_1	T2T-CHM13consensus_25kbp	171813	HG02011	02011	AFR	Humans
HG02011_1	T2T-CHM13consensus_28kbp	83276	HG02011	02011	AFR	Humans
HG02011_2	T2T-CHM13consensus_105kbp	314820	HG02011	02011	AFR	Humans
HG02011_2	T2T-CHM13consensus_25kbp	174652	HG02011	02011	AFR	Humans
HG02011_2	T2T-CHM13consensus_28kbp	83302	HG02011	02011	AFR	Humans
HG02018_1	T2T-CHM13consensus_105kbp	104948	HG02018	02018	EAS	Humans
HG02018_1	T2T-CHM13consensus_25kbp	73575	HG02018	02018	EAS	Humans
HG02018_1	T2T-CHM13consensus_28kbp	27801	HG02018	02018	EAS	Humans
HG02018_2	T2T-CHM13consensus_105kbp	209806	HG02018	02018	EAS	Humans
HG02018_2	T2T-CHM13consensus_25kbp	122457	HG02018	02018	EAS	Humans
HG02018_2	T2T-CHM13consensus_28kbp	51717	HG02018	02018	EAS	Humans
HG02059_1	T2T-CHM13consensus_105kbp	315006	HG02059	02059	EAS	Humans
HG02059_1	T2T-CHM13consensus_25kbp	196153	HG02059	02059	EAS	Humans
HG02059_1	T2T-CHM13consensus_28kbp	111018	HG02059	02059	EAS	Humans
HG02059_2	T2T-CHM13consensus_105kbp	209932	HG02059	02059	EAS	Humans
HG02059_2	T2T-CHM13consensus_25kbp	122432	HG02059	02059	EAS	Humans
HG02059_2	T2T-CHM13consensus_28kbp	51676	HG02059	02059	EAS	Humans
HG02080_1	T2T-CHM13consensus_105kbp	421899	HG02080	02080	EAS	Humans
HG02080_1	T2T-CHM13consensus_25kbp	220605	HG02080	02080	EAS	Humans
HG02080_1	T2T-CHM13consensus_28kbp	111082	HG02080	02080	EAS	Humans
HG02080_2	T2T-CHM13consensus_105kbp	211894	HG02080	02080	EAS	Humans
HG02080_2	T2T-CHM13consensus_25kbp	122695	HG02080	02080	EAS	Humans
HG02080_2	T2T-CHM13consensus_28kbp	51656	HG02080	02080	EAS	Humans
HG02106_1	T2T-CHM13consensus_105kbp	209930	HG02106	02106	AMR	Humans
HG02106_1	T2T-CHM13consensus_25kbp	122577	HG02106	02106	AMR	Humans
HG02106_1	T2T-CHM13consensus_28kbp	55561	HG02106	02106	AMR	Humans
HG02106_2	T2T-CHM13consensus_105kbp	209955	HG02106	02106	AMR	Humans
HG02106_2	T2T-CHM13consensus_25kbp	122935	HG02106	02106	AMR	Humans
HG02106_2	T2T-CHM13consensus_28kbp	55544	HG02106	02106	AMR	Humans
HG02148_1	T2T-CHM13consensus_105kbp	211782	HG02148	02148	AMR	Humans
HG02148_1	T2T-CHM13consensus_25kbp	122817	HG02148	02148	AMR	Humans
HG02148_1	T2T-CHM13consensus_28kbp	55556	HG02148	02148	AMR	Humans
HG02148_2	T2T-CHM13consensus_105kbp	211915	HG02148	02148	AMR	Humans
HG02148_2	T2T-CHM13consensus_25kbp	122758	HG02148	02148	AMR	Humans
HG02148_2	T2T-CHM13consensus_28kbp	55573	HG02148	02148	AMR	Humans
HG02257_1	T2T-CHM13consensus_105kbp	735027	HG02257	02257	AFR	Humans
HG02257_1	T2T-CHM13consensus_25kbp	369262	HG02257	02257	AFR	Humans
HG02257_1	T2T-CHM13consensus_28kbp	195376	HG02257	02257	AFR	Humans
HG02257_2	T2T-CHM13consensus_105kbp	312652	HG02257	02257	AFR	Humans
HG02257_2	T2T-CHM13consensus_25kbp	171906	HG02257	02257	AFR	Humans
HG02257_2	T2T-CHM13consensus_28kbp	79459	HG02257	02257	AFR	Humans
HG02282_1	T2T-CHM13consensus_105kbp	209962	HG02282	02282	AFR	Humans
HG02282_1	T2T-CHM13consensus_25kbp	172618	HG02282	02282	AFR	Humans
HG02282_1	T2T-CHM13consensus_28kbp	56015	HG02282	02282	AFR	Humans
HG02282_2	T2T-CHM13consensus_105kbp	313480	HG02282	02282	AFR	Humans
HG02282_2	T2T-CHM13consensus_25kbp	171702	HG02282	02282	AFR	Humans
HG02282_2	T2T-CHM13consensus_28kbp	75529	HG02282	02282	AFR	Humans
HG02486_1	T2T-CHM13consensus_105kbp	420041	HG02486	02486	AFR	Humans
HG02486_1	T2T-CHM13consensus_25kbp	221465	HG02486	02486	AFR	Humans
HG02486_1	T2T-CHM13consensus_28kbp	111645	HG02486	02486	AFR	Humans
HG02486_2	T2T-CHM13consensus_105kbp	314857	HG02486	02486	AFR	Humans
HG02486_2	T2T-CHM13consensus_25kbp	196037	HG02486	02486	AFR	Humans
HG02486_2	T2T-CHM13consensus_28kbp	111005	HG02486	02486	AFR	Humans
HG02492_1	T2T-CHM13consensus_105kbp	210091	HG02492	02492	SAS	Humans
HG02492_1	T2T-CHM13consensus_25kbp	122457	HG02492	02492	SAS	Humans
HG02492_1	T2T-CHM13consensus_28kbp	51728	HG02492	02492	SAS	Humans
HG02492_2	T2T-CHM13consensus_105kbp	209429	HG02492	02492	SAS	Humans
HG02492_2	T2T-CHM13consensus_25kbp	122934	HG02492	02492	SAS	Humans
HG02492_2	T2T-CHM13consensus_28kbp	55471	HG02492	02492	SAS	Humans
HG02559_1	T2T-CHM13consensus_105kbp	209949	HG02559	02559	AFR	Humans
HG02559_1	T2T-CHM13consensus_25kbp	122665	HG02559	02559	AFR	Humans
HG02559_1	T2T-CHM13consensus_28kbp	55491	HG02559	02559	AFR	Humans
HG02559_2	T2T-CHM13consensus_105kbp	629680	HG02559	02559	AFR	Humans
HG02559_2	T2T-CHM13consensus_25kbp	392426	HG02559	02559	AFR	Humans
HG02559_2	T2T-CHM13consensus_28kbp	190434	HG02559	02559	AFR	Humans
HG02587_1	T2T-CHM13consensus_105kbp	314978	HG02587	02587	AFR	Humans
HG02587_1	T2T-CHM13consensus_25kbp	199783	HG02587	02587	AFR	Humans
HG02587_1	T2T-CHM13consensus_28kbp	83337	HG02587	02587	AFR	Humans
HG02622_1	T2T-CHM13consensus_105kbp	315132	HG02622	02622	AFR	Humans
HG02622_1	T2T-CHM13consensus_25kbp	197061	HG02622	02622	AFR	Humans
HG02622_1	T2T-CHM13consensus_28kbp	111675	HG02622	02622	AFR	Humans
HG02666_1	T2T-CHM13consensus_105kbp	314917	HG02666	02666	AFR	Humans
HG02666_1	T2T-CHM13consensus_25kbp	172034	HG02666	02666	AFR	Humans
HG02666_1	T2T-CHM13consensus_28kbp	83187	HG02666	02666	AFR	Humans
HG02666_2	T2T-CHM13consensus_105kbp	209798	HG02666	02666	AFR	Humans
HG02666_2	T2T-CHM13consensus_25kbp	150700	HG02666	02666	AFR	Humans
HG02666_2	T2T-CHM13consensus_28kbp	55474	HG02666	02666	AFR	Humans
HG02769_2	T2T-CHM13consensus_105kbp	314857	HG02769	02769	AFR	Humans
HG02769_2	T2T-CHM13consensus_25kbp	171627	HG02769	02769	AFR	Humans
HG02769_2	T2T-CHM13consensus_28kbp	83344	HG02769	02769	AFR	Humans
HG02886_2	T2T-CHM13consensus_105kbp	314975	HG02886	02886	AFR	Humans
HG02886_2	T2T-CHM13consensus_25kbp	172480	HG02886	02886	AFR	Humans
HG02886_2	T2T-CHM13consensus_28kbp	83271	HG02886	02886	AFR	Humans
HG02953_1	T2T-CHM13consensus_105kbp	209856	HG02953	02953	AFR	Humans
HG02953_1	T2T-CHM13consensus_25kbp	122953	HG02953	02953	AFR	Humans
HG02953_1	T2T-CHM13consensus_28kbp	55542	HG02953	02953	AFR	Humans
HG02953_2	T2T-CHM13consensus_105kbp	630157	HG02953	02953	AFR	Humans
HG02953_2	T2T-CHM13consensus_25kbp	319765	HG02953	02953	AFR	Humans
HG02953_2	T2T-CHM13consensus_28kbp	166700	HG02953	02953	AFR	Humans
HG03009_1	T2T-CHM13consensus_105kbp	524448	HG03009	03009	SAS	Humans
HG03009_1	T2T-CHM13consensus_25kbp	294106	HG03009	03009	SAS	Humans
HG03009_1	T2T-CHM13consensus_28kbp	166468	HG03009	03009	SAS	Humans
HG03009_2	T2T-CHM13consensus_105kbp	419894	HG03009	03009	SAS	Humans
HG03009_2	T2T-CHM13consensus_25kbp	221092	HG03009	03009	SAS	Humans
HG03009_2	T2T-CHM13consensus_28kbp	110950	HG03009	03009	SAS	Humans
HG03065_1	T2T-CHM13consensus_105kbp	525131	HG03065	03065	AFR	Humans
HG03065_1	T2T-CHM13consensus_25kbp	269827	HG03065	03065	AFR	Humans
HG03065_1	T2T-CHM13consensus_28kbp	139430	HG03065	03065	AFR	Humans
HG03065_2	T2T-CHM13consensus_105kbp	419846	HG03065	03065	AFR	Humans
HG03065_2	T2T-CHM13consensus_25kbp	220883	HG03065	03065	AFR	Humans
HG03065_2	T2T-CHM13consensus_28kbp	107791	HG03065	03065	AFR	Humans
HG03098_2	T2T-CHM13consensus_105kbp	419774	HG03098	03098	AFR	Humans
HG03098_2	T2T-CHM13consensus_25kbp	245145	HG03098	03098	AFR	Humans
HG03098_2	T2T-CHM13consensus_28kbp	107184	HG03098	03098	AFR	Humans
HG03248_1	T2T-CHM13consensus_105kbp	525114	HG03248	03248	AFR	Humans
HG03248_1	T2T-CHM13consensus_25kbp	271065	HG03248	03248	AFR	Humans
HG03248_1	T2T-CHM13consensus_28kbp	138795	HG03248	03248	AFR	Humans
HG03248_2	T2T-CHM13consensus_105kbp	630037	HG03248	03248	AFR	Humans
HG03248_2	T2T-CHM13consensus_25kbp	345322	HG03248	03248	AFR	Humans
HG03248_2	T2T-CHM13consensus_28kbp	167085	HG03248	03248	AFR	Humans
HG03371_1	T2T-CHM13consensus_105kbp	419861	HG03371	03371	AFR	Humans
HG03371_1	T2T-CHM13consensus_25kbp	221077	HG03371	03371	AFR	Humans
HG03371_1	T2T-CHM13consensus_28kbp	107765	HG03371	03371	AFR	Humans
HG03371_2	T2T-CHM13consensus_105kbp	420403	HG03371	03371	AFR	Humans
HG03371_2	T2T-CHM13consensus_25kbp	221509	HG03371	03371	AFR	Humans
HG03371_2	T2T-CHM13consensus_28kbp	111115	HG03371	03371	AFR	Humans
HG03452_1	T2T-CHM13consensus_105kbp	209874	HG03452	03452	AFR	Humans
HG03452_1	T2T-CHM13consensus_25kbp	123081	HG03452	03452	AFR	Humans
HG03452_1	T2T-CHM13consensus_28kbp	55443	HG03452	03452	AFR	Humans
HG03452_2	T2T-CHM13consensus_105kbp	209868	HG03452	03452	AFR	Humans
HG03452_2	T2T-CHM13consensus_25kbp	122891	HG03452	03452	AFR	Humans
HG03452_2	T2T-CHM13consensus_28kbp	55550	HG03452	03452	AFR	Humans
HG03456_1	T2T-CHM13consensus_105kbp	524959	HG03456	03456	AFR	Humans
HG03456_1	T2T-CHM13consensus_25kbp	274099	HG03456	03456	AFR	Humans
HG03456_1	T2T-CHM13consensus_28kbp	139288	HG03456	03456	AFR	Humans
HG03456_2	T2T-CHM13consensus_105kbp	104859	HG03456	03456	AFR	Humans
HG03456_2	T2T-CHM13consensus_25kbp	101607	HG03456	03456	AFR	Humans
HG03456_2	T2T-CHM13consensus_28kbp	27798	HG03456	03456	AFR	Humans
HG03471_vrk1.0_1	T2T-CHM13consensus_105kbp	420064	HG03471	03471	AFR	Humans
HG03471_vrk1.0_1	T2T-CHM13consensus_25kbp	245561	HG03471	03471	AFR	Humans
HG03471_vrk1.0_1	T2T-CHM13consensus_28kbp	135005	HG03471	03471	AFR	Humans
HG03516_1	T2T-CHM13consensus_105kbp	420087	HG03516	03516	AFR	Humans
HG03516_1	T2T-CHM13consensus_25kbp	270150	HG03516	03516	AFR	Humans
HG03516_1	T2T-CHM13consensus_28kbp	167074	HG03516	03516	AFR	Humans
HG03516_2	T2T-CHM13consensus_105kbp	313604	HG03516	03516	AFR	Humans
HG03516_2	T2T-CHM13consensus_25kbp	223783	HG03516	03516	AFR	Humans
HG03516_2	T2T-CHM13consensus_28kbp	133853	HG03516	03516	AFR	Humans
HG03683_1	T2T-CHM13consensus_105kbp	524142	HG03683	03683	SAS	Humans
HG03683_1	T2T-CHM13consensus_25kbp	294365	HG03683	03683	SAS	Humans
HG03683_1	T2T-CHM13consensus_28kbp	162676	HG03683	03683	SAS	Humans
HG03683_2	T2T-CHM13consensus_105kbp	314943	HG03683	03683	SAS	Humans
HG03683_2	T2T-CHM13consensus_25kbp	171705	HG03683	03683	SAS	Humans
HG03683_2	T2T-CHM13consensus_28kbp	83218	HG03683	03683	SAS	Humans
HG03732_1	T2T-CHM13consensus_105kbp	524918	HG03732	03732	SAS	Humans
HG03732_1	T2T-CHM13consensus_25kbp	270189	HG03732	03732	SAS	Humans
HG03732_1	T2T-CHM13consensus_28kbp	138785	HG03732	03732	SAS	Humans
HG03732_2	T2T-CHM13consensus_105kbp	209918	HG03732	03732	SAS	Humans
HG03732_2	T2T-CHM13consensus_25kbp	147196	HG03732	03732	SAS	Humans
HG03732_2	T2T-CHM13consensus_28kbp	79414	HG03732	03732	SAS	Humans
HG03807_1	T2T-CHM13consensus_105kbp	315017	HG03807	03807	SAS	Humans
HG03807_1	T2T-CHM13consensus_25kbp	171620	HG03807	03807	SAS	Humans
HG03807_1	T2T-CHM13consensus_28kbp	83256	HG03807	03807	SAS	Humans
HG03807_2	T2T-CHM13consensus_105kbp	209994	HG03807	03807	SAS	Humans
HG03807_2	T2T-CHM13consensus_25kbp	147347	HG03807	03807	SAS	Humans
HG03807_2	T2T-CHM13consensus_28kbp	55570	HG03807	03807	SAS	Humans
HG04217_1	T2T-CHM13consensus_105kbp	421650	HG04217	04217	SAS	Humans
HG04217_1	T2T-CHM13consensus_25kbp	220831	HG04217	04217	SAS	Humans
HG04217_1	T2T-CHM13consensus_28kbp	103350	HG04217	04217	SAS	Humans
HG04217_2	T2T-CHM13consensus_105kbp	209739	HG04217	04217	SAS	Humans
HG04217_2	T2T-CHM13consensus_25kbp	122667	HG04217	04217	SAS	Humans
HG04217_2	T2T-CHM13consensus_28kbp	51700	HG04217	04217	SAS	Humans
Jambi_SSY_1	T2T-CHM13consensus_105kbp	90793	Jambi		NHPs	NHPs
Jambi_SSY_1	T2T-CHM13consensus_25kbp	40055	Jambi		NHPs	NHPs
Jambi_SSY_1	T2T-CHM13consensus_28kbp	62698	Jambi		NHPs	NHPs
Jambi_SSY_2	T2T-CHM13consensus_105kbp	91158	Jambi		NHPs	NHPs
Jambi_SSY_2	T2T-CHM13consensus_25kbp	40040	Jambi		NHPs	NHPs
Jambi_SSY_2	T2T-CHM13consensus_28kbp	44128	Jambi		NHPs	NHPs
Jim_GGO_1	T2T-CHM13consensus_105kbp	153195	Jim		NHPs	NHPs
Jim_GGO_1	T2T-CHM13consensus_25kbp	134080	Jim		NHPs	NHPs
Jim_GGO_1	T2T-CHM13consensus_28kbp	24303	Jim		NHPs	NHPs
Jim_GGO_2	T2T-CHM13consensus_105kbp	171635	Jim		NHPs	NHPs
Jim_GGO_2	T2T-CHM13consensus_25kbp	156992	Jim		NHPs	NHPs
Jim_GGO_2	T2T-CHM13consensus_28kbp	30417	Jim		NHPs	NHPs
NA12329_1	T2T-CHM13consensus_105kbp	209931	NA12329	12329	EUR	Humans
NA12329_1	T2T-CHM13consensus_25kbp	122548	NA12329	12329	EUR	Humans
NA12329_1	T2T-CHM13consensus_28kbp	51700	NA12329	12329	EUR	Humans
NA12329_2	T2T-CHM13consensus_105kbp	314770	NA12329	12329	EUR	Humans
NA12329_2	T2T-CHM13consensus_25kbp	196075	NA12329	12329	EUR	Humans
NA12329_2	T2T-CHM13consensus_28kbp	110998	NA12329	12329	EUR	Humans
NA18534_1	T2T-CHM13consensus_105kbp	210078	NA18534	18534	EAS	Humans
NA18534_1	T2T-CHM13consensus_25kbp	122503	NA18534	18534	EAS	Humans
NA18534_1	T2T-CHM13consensus_28kbp	51697	NA18534	18534	EAS	Humans
NA18534_2	T2T-CHM13consensus_105kbp	210011	NA18534	18534	EAS	Humans
NA18534_2	T2T-CHM13consensus_25kbp	123005	NA18534	18534	EAS	Humans
NA18534_2	T2T-CHM13consensus_28kbp	55570	NA18534	18534	EAS	Humans
NA18906_1	T2T-CHM13consensus_105kbp	209989	NA18906	18906	AFR	Humans
NA18906_1	T2T-CHM13consensus_25kbp	147616	NA18906	18906	AFR	Humans
NA18906_1	T2T-CHM13consensus_28kbp	55605	NA18906	18906	AFR	Humans
NA18939_1	T2T-CHM13consensus_105kbp	211840	NA18939	18939	EAS	Humans
NA18939_1	T2T-CHM13consensus_25kbp	122914	NA18939	18939	EAS	Humans
NA18939_1	T2T-CHM13consensus_28kbp	55585	NA18939	18939	EAS	Humans
NA18939_2	T2T-CHM13consensus_105kbp	211883	NA18939	18939	EAS	Humans
NA18939_2	T2T-CHM13consensus_25kbp	122844	NA18939	18939	EAS	Humans
NA18939_2	T2T-CHM13consensus_28kbp	55577	NA18939	18939	EAS	Humans
NA19238_2	T2T-CHM13consensus_105kbp	314968	NA19238	19238	AFR	Humans
NA19238_2	T2T-CHM13consensus_25kbp	171733	NA19238	19238	AFR	Humans
NA19238_2	T2T-CHM13consensus_28kbp	83842	NA19238	19238	AFR	Humans
NA19239_1	T2T-CHM13consensus_105kbp	212062	NA19239	19239	AFR	Humans
NA19239_1	T2T-CHM13consensus_25kbp	122707	NA19239	19239	AFR	Humans
NA19239_1	T2T-CHM13consensus_28kbp	55547	NA19239	19239	AFR	Humans
NA19239_2	T2T-CHM13consensus_105kbp	210052	NA19239	19239	AFR	Humans
NA19239_2	T2T-CHM13consensus_25kbp	98079	NA19239	19239	AFR	Humans
NA19239_2	T2T-CHM13consensus_28kbp	55597	NA19239	19239	AFR	Humans
NA19240_2	T2T-CHM13consensus_105kbp	315016	NA19240	19240	AFR	Humans
NA19240_2	T2T-CHM13consensus_25kbp	197534	NA19240	19240	AFR	Humans
NA19240_2	T2T-CHM13consensus_28kbp	107805	NA19240	19240	AFR	Humans
NA19317_1	T2T-CHM13consensus_105kbp	419857	NA19317	19317	AFR	Humans
NA19317_1	T2T-CHM13consensus_25kbp	269264	NA19317	19317	AFR	Humans
NA19317_1	T2T-CHM13consensus_28kbp	138782	NA19317	19317	AFR	Humans
NA19317_2	T2T-CHM13consensus_105kbp	314932	NA19317	19317	AFR	Humans
NA19317_2	T2T-CHM13consensus_25kbp	174777	NA19317	19317	AFR	Humans
NA19317_2	T2T-CHM13consensus_28kbp	83864	NA19317	19317	AFR	Humans
NA19384_1	T2T-CHM13consensus_105kbp	524803	NA19384	19384	AFR	Humans
NA19384_1	T2T-CHM13consensus_25kbp	270515	NA19384	19384	AFR	Humans
NA19384_1	T2T-CHM13consensus_28kbp	138921	NA19384	19384	AFR	Humans
NA19384_2	T2T-CHM13consensus_105kbp	314880	NA19384	19384	AFR	Humans
NA19384_2	T2T-CHM13consensus_25kbp	172147	NA19384	19384	AFR	Humans
NA19384_2	T2T-CHM13consensus_28kbp	79896	NA19384	19384	AFR	Humans
NA19650_1	T2T-CHM13consensus_105kbp	420055	NA19650	19650	AMR	Humans
NA19650_1	T2T-CHM13consensus_25kbp	245513	NA19650	19650	AMR	Humans
NA19650_1	T2T-CHM13consensus_28kbp	138766	NA19650	19650	AMR	Humans
NA19650_2	T2T-CHM13consensus_105kbp	210195	NA19650	19650	AMR	Humans
NA19650_2	T2T-CHM13consensus_25kbp	122553	NA19650	19650	AMR	Humans
NA19650_2	T2T-CHM13consensus_28kbp	55502	NA19650	19650	AMR	Humans
NA19705_1	T2T-CHM13consensus_105kbp	209904	NA19705	19705	AFR	Humans
NA19705_1	T2T-CHM13consensus_25kbp	123364	NA19705	19705	AFR	Humans
NA19705_1	T2T-CHM13consensus_28kbp	55591	NA19705	19705	AFR	Humans
NA19705_2	T2T-CHM13consensus_105kbp	104923	NA19705	19705	AFR	Humans
NA19705_2	T2T-CHM13consensus_25kbp	73965	NA19705	19705	AFR	Humans
NA19705_2	T2T-CHM13consensus_28kbp	27747	NA19705	19705	AFR	Humans
NA19836_1	T2T-CHM13consensus_105kbp	209780	NA19836	19836	AFR	Humans
NA19836_1	T2T-CHM13consensus_25kbp	148647	NA19836	19836	AFR	Humans
NA19836_1	T2T-CHM13consensus_28kbp	55468	NA19836	19836	AFR	Humans
NA19983_2	T2T-CHM13consensus_105kbp	420085	NA19983	19983	AFR	Humans
NA19983_2	T2T-CHM13consensus_25kbp	220627	NA19983	19983	AFR	Humans
NA19983_2	T2T-CHM13consensus_28kbp	107217	NA19983	19983	AFR	Humans
NA20509_1	T2T-CHM13consensus_105kbp	630327	NA20509	20509	EUR	Humans
NA20509_1	T2T-CHM13consensus_25kbp	392953	NA20509	20509	EUR	Humans
NA20509_1	T2T-CHM13consensus_28kbp	222021	NA20509	20509	EUR	Humans
NA20509_2	T2T-CHM13consensus_105kbp	525008	NA20509	20509	EUR	Humans
NA20509_2	T2T-CHM13consensus_25kbp	270158	NA20509	20509	EUR	Humans
NA20509_2	T2T-CHM13consensus_28kbp	138795	NA20509	20509	EUR	Humans
NA20847_1	T2T-CHM13consensus_105kbp	315018	NA20847	20847	SAS	Humans
NA20847_1	T2T-CHM13consensus_25kbp	171947	NA20847	20847	SAS	Humans
NA20847_1	T2T-CHM13consensus_28kbp	83293	NA20847	20847	SAS	Humans
NA20847_2	T2T-CHM13consensus_105kbp	104881	NA20847	20847	SAS	Humans
NA20847_2	T2T-CHM13consensus_25kbp	98110	NA20847	20847	SAS	Humans
NA20847_2	T2T-CHM13consensus_28kbp	27794	NA20847	20847	SAS	Humans
NA24385_1	T2T-CHM13consensus_105kbp	419857	NA24385	24385	EUR	Humans
NA24385_1	T2T-CHM13consensus_25kbp	220994	NA24385	24385	EUR	Humans
NA24385_1	T2T-CHM13consensus_28kbp	111023	NA24385	24385	EUR	Humans
NA24385_2	T2T-CHM13consensus_105kbp	419758	NA24385	24385	EUR	Humans
NA24385_2	T2T-CHM13consensus_25kbp	245264	NA24385	24385	EUR	Humans
NA24385_2	T2T-CHM13consensus_28kbp	138737	NA24385	24385	EUR	Humans
PR00251_PPA_1	T2T-CHM13consensus_105kbp	112041	PR00251	00251	NHPs	NHPs
PR00251_PPA_1	T2T-CHM13consensus_25kbp	97897	PR00251	00251	NHPs	NHPs
PR00251_PPA_1	T2T-CHM13consensus_28kbp	27787	PR00251	00251	NHPs	NHPs
PR00251_PPA_2	T2T-CHM13consensus_105kbp	112022	PR00251	00251	NHPs	NHPs
PR00251_PPA_2	T2T-CHM13consensus_25kbp	73128	PR00251	00251	NHPs	NHPs
PR00251_PPA_2	T2T-CHM13consensus_28kbp	28108	PR00251	00251	NHPs	NHPs
