# Supplementary material for: Population differences of chromosome 22q11.2 duplication structure predispose differentially to microdeletion and inversion
Source: Nat Commun. 2026 Apr 18;17:3701. doi: 10.1038/s41467-026-71905-y (PMC13103302; doi:10.1038/s41467-026-71905-y)
Supplement: Supplementary file 14 — Source Data [file 41467_2026_71905_MOESM14_ESM.zip › Fig5b.tsv]

A.coord	D.coord	aln.len	identity	comparison	ID	dir	sample.id	sample	superpop	pair.n	facet
CHM13v2_1:936513-1041574:-	CHM13v2_1:3603861-3708760:+	105216	99.0315161192214	cis	LCRpair_AD	rev	CHM13v2_1	CHM13v2	EUR	1	EUR (n=16)
CHM13v2_1:1133198-1238245:+	CHM13v2_1:3603861-3708760:+	105192	98.9561943874059	cis	LCRpair_AD	frw	CHM13v2_1	CHM13v2	EUR	1	EUR (n=16)
GM19129_1:2302231-2407300:+	GM19129_1:5147988-5252879:+	105177	99.1148254846592	cis	LCRpair_AD	frw	GM19129_1	GM19129	AFR	1	AFR (n=57)
GM19129_1:1714960-1820030:+	GM19129_1:5147988-5252879:+	105178	99.1129323622811	cis	LCRpair_AD	frw	GM19129_1	GM19129	AFR	1	AFR (n=57)
GM19129_1:1324651-1429738:-	GM19129_1:5147988-5252879:+	105211	99.0732908155991	cis	LCRpair_AD	rev	GM19129_1	GM19129	AFR	1	AFR (n=57)
GM19129_1:2693498-2798550:+	GM19129_1:5147988-5252879:+	105179	99.0406830260793	cis	LCRpair_AD	frw	GM19129_1	GM19129	AFR	1	AFR (n=57)
GM19129_1:934896-1039943:-	GM19129_1:5147988-5252879:+	105205	99.010503303075	cis	LCRpair_AD	rev	GM19129_1	GM19129	AFR	1	AFR (n=57)
GM19129_1:1129069-1234134:+	GM19129_1:5147988-5252879:+	105230	98.9394659317685	cis	LCRpair_AD	frw	GM19129_1	GM19129	AFR	1	AFR (n=57)
GM19129_2:931446-1036330:-	GM19129_2:3767051-3871916:+	105033	99.1602639170546	cis	LCRpair_AD	rev	GM19129_2	GM19129	AFR	1	AFR (n=57)
GM19129_2:1321731-1426777:+	GM19129_2:3767051-3871916:+	105171	99.0482167137329	cis	LCRpair_AD	frw	GM19129_2	GM19129	AFR	1	AFR (n=57)
GM19331_1:1220534-1325431:-	GM19331_1:3587337-3692355:-	105146	99.1877960169669	cis	LCRpair_AD	frw	GM19331_1	GM19331	AFR	1	AFR (n=57)
GM19331_2:935143-1040045:-	GM19331_2:4173303-4278225:+	105094	99.1103202846975	cis	LCRpair_AD	rev	GM19331_2	GM19331	AFR	1	AFR (n=57)
GM19331_2:1324652-1429727:+	GM19331_2:4173303-4278225:+	105222	99.0410750603486	cis	LCRpair_AD	frw	GM19331_2	GM19331	AFR	1	AFR (n=57)
GM19331_2:1715953-1821004:+	GM19331_2:4173303-4278225:+	105203	99.035198616009	cis	LCRpair_AD	frw	GM19331_2	GM19331	AFR	1	AFR (n=57)
GM20355_1:1325825-1430843:-	GM20355_1:3971994-4076849:+	105151	99.0518397352379	cis	LCRpair_AD	rev	GM20355_1	GM20355	AFR	1	AFR (n=57)
GM20355_1:1132099-1237180:-	GM20355_1:3971994-4076849:+	105209	99.046659506316	cis	LCRpair_AD	rev	GM20355_1	GM20355	AFR	1	AFR (n=57)
GM20355_1:1519710-1624794:+	GM20355_1:3971994-4076849:+	105171	99.0463150488252	cis	LCRpair_AD	frw	GM20355_1	GM20355	AFR	1	AFR (n=57)
GM20355_2:1521175-1626190:-	GM20355_2:4390154-4495036:+	105154	99.0794453848641	cis	LCRpair_AD	rev	GM20355_2	GM20355	AFR	1	AFR (n=57)
GM20355_2:939411-1044429:-	GM20355_2:4390154-4495036:+	105149	99.0774995482601	cis	LCRpair_AD	rev	GM20355_2	GM20355	AFR	1	AFR (n=57)
GM20355_2:1913168-2018233:+	GM20355_2:4390154-4495036:+	105190	99.0645498621542	cis	LCRpair_AD	frw	GM20355_2	GM20355	AFR	1	AFR (n=57)
GM20355_2:1133049-1238087:-	GM20355_2:4390154-4495036:+	105204	98.9705714611612	cis	LCRpair_AD	rev	GM20355_2	GM20355	AFR	1	AFR (n=57)
GM20355_2:1327238-1432308:+	GM20355_2:4390154-4495036:+	105223	98.9260903034508	cis	LCRpair_AD	frw	GM20355_2	GM20355	AFR	1	AFR (n=57)
GM21487_1:1133317-1238219:-	GM21487_1:3602230-3707140:+	105051	99.3184262881838	cis	LCRpair_AD	rev	GM21487_1	GM21487	AFR	1	AFR (n=57)
GM21487_1:939613-1044672:-	GM21487_1:3602230-3707140:+	105178	99.1281446690373	cis	LCRpair_AD	rev	GM21487_1	GM21487	AFR	1	AFR (n=57)
HG00096_2:938433-1043527:-	HG00096_2:3410549-3515419:+	105218	99.0628979832348	cis	LCRpair_AD	rev	HG00096_2	HG00096	EUR	1	EUR (n=16)
HG00171_1:1322802-1427669:-	HG00171_1:3984552-4089451:+	105025	99.2001904308498	cis	LCRpair_AD	rev	HG00171_1	HG00171	EUR	1	EUR (n=16)
HG00171_1:935039-1040045:-	HG00171_1:3984552-4089451:+	105162	99.0538407409521	cis	LCRpair_AD	rev	HG00171_1	HG00171	EUR	1	EUR (n=16)
HG00171_1:1516179-1621232:+	HG00171_1:3984552-4089451:+	105208	99.0219374952475	cis	LCRpair_AD	frw	HG00171_1	HG00171	EUR	1	EUR (n=16)
HG00171_1:1128629-1233726:-	HG00171_1:3984552-4089451:+	105257	98.9425881414063	cis	LCRpair_AD	rev	HG00171_1	HG00171	EUR	1	EUR (n=16)
HG00171_2:1326201-1431073:-	HG00171_2:3967602-4072545:+	105078	99.1292182949809	cis	LCRpair_AD	rev	HG00171_2	HG00171	EUR	1	EUR (n=16)
HG00171_2:938307-1043191:-	HG00171_2:3967602-4072545:+	105086	99.1197685705042	cis	LCRpair_AD	rev	HG00171_2	HG00171	EUR	1	EUR (n=16)
HG00171_2:1132228-1237287:+	HG00171_2:3967602-4072545:+	105228	98.9879119625955	cis	LCRpair_AD	frw	HG00171_2	HG00171	EUR	1	EUR (n=16)
HG00171_2:1519271-1623434:+	HG00171_2:3967602-4072545:+	105233	98.1640740072031	cis	LCRpair_AD	frw	HG00171_2	HG00171	EUR	1	EUR (n=16)
HG00268_1:1322412-1427328:-	HG00268_1:3791464-3896348:+	105057	99.1871079509219	cis	LCRpair_AD	rev	HG00268_1	HG00268	EUR	1	EUR (n=16)
HG00268_1:935640-1040676:-	HG00268_1:3791464-3896348:+	105174	99.0824728545078	cis	LCRpair_AD	rev	HG00268_1	HG00268	EUR	1	EUR (n=16)
HG00268_1:1129006-1234052:-	HG00268_1:3791464-3896348:+	105199	99.0247055580376	cis	LCRpair_AD	rev	HG00268_1	HG00268	EUR	1	EUR (n=16)
HG00268_2:1324588-1429475:-	HG00268_2:3994778-4099653:+	104991	99.3018449200408	cis	LCRpair_AD	rev	HG00268_2	HG00268	EUR	1	EUR (n=16)
HG00268_2:1518395-1623482:+	HG00268_2:3994778-4099653:+	105184	99.168124429571	cis	LCRpair_AD	frw	HG00268_2	HG00268	EUR	1	EUR (n=16)
HG00268_2:934345-1038929:-	HG00268_2:3994778-4099653:+	105205	98.57801435293	cis	LCRpair_AD	rev	HG00268_2	HG00268	EUR	1	EUR (n=16)
HG00358_1:929818-1034660:-	HG00358_1:3381909-3486771:+	104996	99.2523524705703	cis	LCRpair_AD	rev	HG00358_1	HG00358	EUR	1	EUR (n=16)
HG00358_2:1125283-1230174:-	HG00358_2:3578097-3682985:+	105021	99.2334866360061	cis	LCRpair_AD	rev	HG00358_2	HG00358	EUR	1	EUR (n=16)
HG00358_2:931785-1036307:-	HG00358_2:3578097-3682985:+	105168	98.6003347025711	cis	LCRpair_AD	rev	HG00358_2	HG00358	EUR	1	EUR (n=16)
HG005_1:937784-1042814:+	HG005_1:3389355-3494326:+	105224	98.9394054588307	cis	LCRpair_AD	frw	HG005_1	HG005	EAS	1	EAS (n=18)
HG005_2:938775-1043659:+	HG005_2:3583894-3688812:+	105075	99.0654294551511	cis	LCRpair_AD	frw	HG005_2	HG005	EAS	1	EAS (n=18)
HG005_2:1133743-1238817:+	HG005_2:3583894-3688812:+	105196	99.0284801703487	cis	LCRpair_AD	frw	HG005_2	HG005	EAS	1	EAS (n=18)
HG00512_2:937518-1042538:+	HG00512_2:3395111-3500122:+	105170	99.1632594846439	cis	LCRpair_AD	frw	HG00512_2	HG00512	EAS	1	EAS (n=18)
HG00513_1:941933-1046810:-	HG00513_1:3979937-4084887:+	105069	99.2071876576345	cis	LCRpair_AD	rev	HG00513_1	HG00513	EAS	1	EAS (n=18)
HG00513_1:1330157-1435021:-	HG00513_1:3979937-4084887:+	105068	99.1329424753493	cis	LCRpair_AD	rev	HG00513_1	HG00513	EAS	1	EAS (n=18)
HG00513_1:1136613-1241644:+	HG00513_1:3979937-4084887:+	105202	98.9990684587746	cis	LCRpair_AD	frw	HG00513_1	HG00513	EAS	1	EAS (n=18)
HG00513_1:1524918-1629990:+	HG00513_1:3979937-4084887:+	105222	98.9631445895345	cis	LCRpair_AD	frw	HG00513_1	HG00513	EAS	1	EAS (n=18)
HG00513_2:1325883-1430845:+	HG00513_2:3781774-3886756:+	105096	99.3082515033874	cis	LCRpair_AD	frw	HG00513_2	HG00513	EAS	1	EAS (n=18)
HG00513_2:935695-1040716:-	HG00513_2:3781774-3886756:+	105152	99.2230295191722	cis	LCRpair_AD	rev	HG00513_2	HG00513	EAS	1	EAS (n=18)
HG00731_1:1327820-1432902:+	HG00731_1:3767940-3872804:+	105179	99.1081869955029	cis	LCRpair_AD	frw	HG00731_1	HG00731	AMR	1	AMR (n=29)
HG00731_1:938211-1043279:-	HG00731_1:3767940-3872804:+	105214	99.00013306214	cis	LCRpair_AD	rev	HG00731_1	HG00731	AMR	1	AMR (n=29)
HG00731_1:1131904-1236965:-	HG00731_1:3767940-3872804:+	105210	98.9858378481133	cis	LCRpair_AD	rev	HG00731_1	HG00731	AMR	1	AMR (n=29)
HG00731_2:942566-1047645:+	HG00731_2:3392011-3496886:+	105206	98.9838982567534	cis	LCRpair_AD	frw	HG00731_2	HG00731	AMR	1	AMR (n=29)
HG00733_1:942564-1047643:+	HG00733_1:3392015-3496889:+	105205	98.9848391236158	cis	LCRpair_AD	frw	HG00733_1	HG00733	AMR	1	AMR (n=29)
HG00733_2:1127965-1232866:-	HG00733_2:3590573-3695652:+	105203	99.1806317310343	cis	LCRpair_AD	rev	HG00733_2	HG00733	AMR	1	AMR (n=29)
HG00733_2:934748-1039754:-	HG00733_2:3590573-3695652:+	105203	99.1777801013279	cis	LCRpair_AD	rev	HG00733_2	HG00733	AMR	1	AMR (n=29)
HG00735_1:934508-1039378:-	HG00735_1:3777424-3882301:+	105026	99.1887723040009	cis	LCRpair_AD	rev	HG00735_1	HG00735	AMR	1	AMR (n=29)
HG00735_1:1127961-1232869:-	HG00735_1:3777424-3882301:+	105057	99.1537927030088	cis	LCRpair_AD	rev	HG00735_1	HG00735	AMR	1	AMR (n=29)
HG00735_1:1321466-1426554:+	HG00735_1:3777424-3882301:+	105201	99.0931645136453	cis	LCRpair_AD	frw	HG00735_1	HG00735	AMR	1	AMR (n=29)
HG00735_2:936430-1041444:+	HG00735_2:3389144-3494002:+	105152	98.980523432745	cis	LCRpair_AD	frw	HG00735_2	HG00735	AMR	1	AMR (n=29)
HG00741_1:1130836-1235713:-	HG00741_1:3973125-4078003:+	104999	99.2418975418814	cis	LCRpair_AD	rev	HG00741_1	HG00741	AMR	1	AMR (n=29)
HG00741_1:936862-1041945:+	HG00741_1:3973125-4078003:+	105200	99.0285171102662	cis	LCRpair_AD	frw	HG00741_1	HG00741	AMR	1	AMR (n=29)
HG00741_1:1521147-1626213:+	HG00741_1:3973125-4078003:+	105197	99.002823274428	cis	LCRpair_AD	frw	HG00741_1	HG00741	AMR	1	AMR (n=29)
HG00741_2:935934-1040990:+	HG00741_2:3390345-3495203:+	105168	99.1641944317663	cis	LCRpair_AD	frw	HG00741_2	HG00741	AMR	1	AMR (n=29)
HG00864_1:938723-1043791:+	HG00864_1:3393119-3498053:+	105208	99.0314424758573	cis	LCRpair_AD	frw	HG00864_1	HG00864	EAS	1	EAS (n=18)
HG01071_2:935821-1040877:-	HG01071_2:3773163-3878016:+	105197	99.0332423928439	cis	LCRpair_AD	rev	HG01071_2	HG01071	AMR	1	AMR (n=29)
HG01071_2:1326334-1431382:+	HG01071_2:3773163-3878016:+	105181	98.9627404188969	cis	LCRpair_AD	frw	HG01071_2	HG01071	AMR	1	AMR (n=29)
HG01106_1:935922-1041016:+	HG01106_1:3588871-3693883:+	105183	99.2841048458401	cis	LCRpair_AD	frw	HG01106_1	HG01106	AMR	1	AMR (n=29)
HG01106_1:1130748-1235615:-	HG01106_1:3588871-3693883:+	105135	99.1296903980596	cis	LCRpair_AD	rev	HG01106_1	HG01106	AMR	1	AMR (n=29)
HG01106_2:938763-1043813:+	HG01106_2:3398331-3503182:+	105165	99.0329482242191	cis	LCRpair_AD	frw	HG01106_2	HG01106	AMR	1	AMR (n=29)
HG01114_1:937046-1041890:-	HG01114_1:4184876-4289745:+	104976	99.2722146014327	cis	LCRpair_AD	rev	HG01114_1	HG01114	AMR	1	AMR (n=29)
HG01114_1:1715581-1820493:+	HG01114_1:4184876-4289745:+	105038	99.1793446181382	cis	LCRpair_AD	frw	HG01114_1	HG01114	AMR	1	AMR (n=29)
HG01114_1:1325335-1430203:-	HG01114_1:4184876-4289745:+	105009	99.1714995857498	cis	LCRpair_AD	rev	HG01114_1	HG01114	AMR	1	AMR (n=29)
HG01114_1:1131690-1236701:-	HG01114_1:4184876-4289745:+	105171	99.0330033944719	cis	LCRpair_AD	rev	HG01114_1	HG01114	AMR	1	AMR (n=29)
HG01258_1:942150-1047208:+	HG01258_1:3399764-3504635:+	105168	99.1499315381105	cis	LCRpair_AD	frw	HG01258_1	HG01258	AMR	1	AMR (n=29)
HG01258_2:934093-1039130:-	HG01258_2:3386923-3491786:+	105171	99.0643808654477	cis	LCRpair_AD	rev	HG01258_2	HG01258	AMR	1	AMR (n=29)
HG01352_1:942158-1047219:+	HG01352_1:3399807-3504681:+	105170	99.1537510696967	cis	LCRpair_AD	frw	HG01352_1	HG01352	AMR	1	AMR (n=29)
HG01352_2:1127640-1232645:+	HG01352_2:3574999-3681858:+	107009	97.497406760179	cis	LCRpair_AD	frw	HG01352_2	HG01352	AMR	1	AMR (n=29)
HG01361_1:945411-1050331:+	HG01361_1:3395774-3500641:+	105037	99.2136104420347	cis	LCRpair_AD	frw	HG01361_1	HG01361	AMR	1	AMR (n=29)
HG01505_1:934097-1039162:-	HG01505_1:3413189-3518077:+	105188	99.0778415788873	cis	LCRpair_AD	rev	HG01505_1	HG01505	EUR	1	EUR (n=16)
HG01573_1:928770-1033825:+	HG01573_1:3380659-3485516:+	105173	99.0149563100796	cis	LCRpair_AD	frw	HG01573_1	HG01573	AMR	1	AMR (n=29)
HG01573_2:1328259-1433296:+	HG01573_2:3776729-3881544:+	105126	99.1724216654301	cis	LCRpair_AD	frw	HG01573_2	HG01573	AMR	1	AMR (n=29)
HG01573_2:937132-1042142:-	HG01573_2:3776729-3881544:+	105118	99.1038642287715	cis	LCRpair_AD	rev	HG01573_2	HG01573	AMR	1	AMR (n=29)
HG01596_1:1130333-1235213:-	HG01596_1:3773301-3878245:+	105074	99.1425090888326	cis	LCRpair_AD	rev	HG01596_1	HG01596	EAS	1	EAS (n=18)
HG01596_1:936750-1041758:-	HG01596_1:3773301-3878245:+	105192	99.0436535097726	cis	LCRpair_AD	rev	HG01596_1	HG01596	EAS	1	EAS (n=18)
HG01596_1:1325002-1430042:+	HG01596_1:3773301-3878245:+	105228	98.951799901167	cis	LCRpair_AD	frw	HG01596_1	HG01596	EAS	1	EAS (n=18)
HG01888_2:934564-1039607:-	HG01888_2:3571646-3676490:+	105163	99.0785732624592	cis	LCRpair_AD	rev	HG01888_2	HG01888	AFR	1	AFR (n=57)
HG01888_2:1128535-1230440:+	HG01888_2:3571646-3676490:+	105163	96.1088976160817	cis	LCRpair_AD	frw	HG01888_2	HG01888	AFR	1	AFR (n=57)
HG01890_1:937113-1042160:-	HG01890_1:3389380-3494272:+	105163	99.0548006428116	cis	LCRpair_AD	rev	HG01890_1	HG01890	AFR	1	AFR (n=57)
HG01890_2:938856-1043751:-	HG01890_2:4087944-4192915:-	105086	99.1844774755914	cis	LCRpair_AD	frw	HG01890_2	HG01890	AFR	1	AFR (n=57)
HG01890_2:1327884-1432969:-	HG01890_2:4087944-4192915:-	105240	99.0706955530217	cis	LCRpair_AD	frw	HG01890_2	HG01890	AFR	1	AFR (n=57)
HG01890_2:1718187-1823229:+	HG01890_2:4087944-4192915:-	105212	98.9953617458085	cis	LCRpair_AD	rev	HG01890_2	HG01890	AFR	1	AFR (n=57)
HG01891_1:937135-1042185:-	HG01891_1:3389457-3494351:+	105167	99.0519839873725	cis	LCRpair_AD	rev	HG01891_1	HG01891	AFR	1	AFR (n=57)
HG01891_2:934600-1039482:-	HG01891_2:3774764-3880004:+	105354	98.9112895571122	cis	LCRpair_AD	rev	HG01891_2	HG01891	AFR	1	AFR (n=57)
HG01891_2:1324882-1429924:+	HG01891_2:3774764-3880004:+	105506	98.8389285917389	cis	LCRpair_AD	frw	HG01891_2	HG01891	AFR	1	AFR (n=57)
HG01928_1:940376-1045458:+	HG01928_1:3389196-3494133:+	105230	98.9698755107859	cis	LCRpair_AD	frw	HG01928_1	HG01928	AMR	1	AMR (n=29)
HG01928_2:938512-1043428:+	HG01928_2:3388506-3495361:+	107032	97.3848942372375	cis	LCRpair_AD	frw	HG01928_2	HG01928	AMR	1	AMR (n=29)
HG01952_1:946773-1051851:+	HG01952_1:3398089-3502963:+	105228	99.0031170410917	cis	LCRpair_AD	frw	HG01952_1	HG01952	AMR	1	AMR (n=29)
HG01978_1:938609-1043484:-	HG01978_1:3785008-3889881:+	105013	99.222953348633	cis	LCRpair_AD	rev	HG01978_1	HG01978	AMR	1	AMR (n=29)
HG01978_1:1328796-1433871:+	HG01978_1:3785008-3889881:+	105194	99.0769435519136	cis	LCRpair_AD	frw	HG01978_1	HG01978	AMR	1	AMR (n=29)
HG02011_1:1134659-1239733:+	HG02011_1:3578115-3683175:+	105236	99.0830134174617	cis	LCRpair_AD	frw	HG02011_1	HG02011	AFR	1	AFR (n=57)
HG02011_1:941223-1046065:-	HG02011_1:3578115-3683175:+	105157	99.0509428758903	cis	LCRpair_AD	rev	HG02011_1	HG02011	AFR	1	AFR (n=57)
HG02011_2:1128407-1233307:-	HG02011_2:3575922-3680810:+	105034	99.2345335796028	cis	LCRpair_AD	rev	HG02011_2	HG02011	AFR	1	AFR (n=57)
HG02011_2:934759-1039788:-	HG02011_2:3575922-3680810:+	105169	99.0729207275908	cis	LCRpair_AD	rev	HG02011_2	HG02011	AFR	1	AFR (n=57)
HG02018_2:938130-1043026:+	HG02018_2:3388398-3493306:+	105051	99.133754081351	cis	LCRpair_AD	frw	HG02018_2	HG02018	EAS	1	EAS (n=18)
HG02059_1:936663-1041676:-	HG02059_1:3783570-3888503:+	105228	98.9622533926331	cis	LCRpair_AD	rev	HG02059_1	HG02059	EAS	1	EAS (n=18)
HG02059_1:1327603-1432660:+	HG02059_1:3783570-3888503:+	105242	98.9490887668421	cis	LCRpair_AD	frw	HG02059_1	HG02059	EAS	1	EAS (n=18)
HG02059_2:938494-1043525:+	HG02059_2:3388576-3493475:+	105202	98.9743540997319	cis	LCRpair_AD	frw	HG02059_2	HG02059	EAS	1	EAS (n=18)
HG02080_1:1133886-1238893:-	HG02080_1:3780843-3887677:+	106973	97.5535882886336	cis	LCRpair_AD	rev	HG02080_1	HG02080	EAS	1	EAS (n=18)
HG02080_1:1327813-1432860:+	HG02080_1:3780843-3887677:+	106991	97.5212868372106	cis	LCRpair_AD	frw	HG02080_1	HG02080	EAS	1	EAS (n=18)
HG02080_1:940508-1045515:-	HG02080_1:3780843-3887677:+	106993	97.4746011421308	cis	LCRpair_AD	rev	HG02080_1	HG02080	EAS	1	EAS (n=18)
HG02080_2:937066-1042092:+	HG02080_2:3386787-3493653:+	107035	97.4167328443967	cis	LCRpair_AD	frw	HG02080_2	HG02080	EAS	1	EAS (n=18)
HG02106_1:937983-1043051:+	HG02106_1:3384905-3489765:+	105186	99.0616621983914	cis	LCRpair_AD	frw	HG02106_1	HG02106	AMR	1	AMR (n=29)
HG02106_2:935690-1040773:+	HG02106_2:3385873-3490743:+	105213	99.0229344282551	cis	LCRpair_AD	frw	HG02106_2	HG02106	AMR	1	AMR (n=29)
HG02148_1:935895-1040819:+	HG02148_1:3384005-3490861:+	107038	97.3747641024683	cis	LCRpair_AD	frw	HG02148_1	HG02148	AMR	1	AMR (n=29)
HG02148_2:932344-1037414:+	HG02148_2:3380224-3487067:+	107059	97.3696746653714	cis	LCRpair_AD	frw	HG02148_2	HG02148	AMR	1	AMR (n=29)
HG02257_1:935889-1040921:-	HG02257_1:4358600-4463487:+	105159	99.1536625490923	cis	LCRpair_AD	rev	HG02257_1	HG02257	AFR	1	AFR (n=57)
HG02257_1:1715985-1821018:-	HG02257_1:4358600-4463487:+	105180	99.0587564175699	cis	LCRpair_AD	rev	HG02257_1	HG02257	AFR	1	AFR (n=57)
HG02257_1:1910372-2015345:-	HG02257_1:4358600-4463487:+	105132	99.0478636380931	cis	LCRpair_AD	rev	HG02257_1	HG02257	AFR	1	AFR (n=57)
HG02257_1:1519108-1624190:-	HG02257_1:4358600-4463487:+	105211	99.0257672676811	cis	LCRpair_AD	rev	HG02257_1	HG02257	AFR	1	AFR (n=57)
HG02257_1:1130697-1235700:-	HG02257_1:4358600-4463487:+	105162	99.0253133261064	cis	LCRpair_AD	rev	HG02257_1	HG02257	AFR	1	AFR (n=57)
HG02257_1:1325476-1430486:-	HG02257_1:4358600-4463487:+	105166	99.0158416218169	cis	LCRpair_AD	rev	HG02257_1	HG02257	AFR	1	AFR (n=57)
HG02257_2:939379-1044253:+	HG02257_2:3574803-3680667:+	105997	98.2367425493174	cis	LCRpair_AD	frw	HG02257_2	HG02257	AFR	1	AFR (n=57)
HG02257_2:1133277-1235188:+	HG02257_2:3574803-3680667:+	106154	95.2107315786499	cis	LCRpair_AD	frw	HG02257_2	HG02257	AFR	1	AFR (n=57)
HG02282_1:933302-1038357:-	HG02282_1:3458566-3563471:-	105215	99.022002566174	cis	LCRpair_AD	frw	HG02282_1	HG02282	AFR	1	AFR (n=57)
HG02282_2:1134856-1239931:+	HG02282_2:3574879-3679808:+	105207	99.0761071031395	cis	LCRpair_AD	frw	HG02282_2	HG02282	AFR	1	AFR (n=57)
HG02282_2:940148-1043621:+	HG02282_2:3574879-3679808:+	105073	97.793914706918	cis	LCRpair_AD	frw	HG02282_2	HG02282	AFR	1	AFR (n=57)
HG02486_1:937303-1042338:-	HG02486_1:3762108-3866966:+	105150	99.0622919638611	cis	LCRpair_AD	rev	HG02486_1	HG02486	AFR	1	AFR (n=57)
HG02486_1:1130961-1236023:-	HG02486_1:3762108-3866966:+	105168	99.0576981591359	cis	LCRpair_AD	rev	HG02486_1	HG02486	AFR	1	AFR (n=57)
HG02486_1:1324735-1429817:+	HG02486_1:3762108-3866966:+	105188	99.032208997224	cis	LCRpair_AD	frw	HG02486_1	HG02486	AFR	1	AFR (n=57)
HG02486_2:934663-1039537:-	HG02486_2:3777888-3882784:+	105035	99.1955062598182	cis	LCRpair_AD	rev	HG02486_2	HG02486	AFR	1	AFR (n=57)
HG02486_2:1324928-1430012:+	HG02486_2:3777888-3882784:+	105225	99.0430030886196	cis	LCRpair_AD	frw	HG02486_2	HG02486	AFR	1	AFR (n=57)
HG02492_1:939046-1044049:+	HG02492_1:3388183-3493269:+	105194	99.1301785272924	cis	LCRpair_AD	frw	HG02492_1	HG02492	SAS	1	SAS (n=14)
HG02492_2:935112-1039688:-	HG02492_2:3388777-3493628:+	105233	98.4757633061872	cis	LCRpair_AD	rev	HG02492_2	HG02492	SAS	1	SAS (n=14)
HG02559_1:934743-1039763:-	HG02559_1:3386007-3490934:+	105172	99.1328490472749	cis	LCRpair_AD	rev	HG02559_1	HG02559	AFR	1	AFR (n=57)
HG02559_2:1129618-1234462:-	HG02559_2:4256380-4361242:+	105003	99.2095463939125	cis	LCRpair_AD	rev	HG02559_2	HG02559	AFR	1	AFR (n=57)
HG02559_2:1129618-1234462:-	HG02559_2:4533970-4638811:+	104987	99.1894234524274	cis	LCRpair_AD	rev	HG02559_2	HG02559	AFR	1	AFR (n=57)
HG02559_2:936650-1041727:+	HG02559_2:4256380-4361242:+	105198	99.1140515979391	cis	LCRpair_AD	frw	HG02559_2	HG02559	AFR	1	AFR (n=57)
HG02559_2:1323626-1428656:-	HG02559_2:4256380-4361242:+	105170	99.1100123609394	cis	LCRpair_AD	rev	HG02559_2	HG02559	AFR	1	AFR (n=57)
HG02559_2:1713977-1818997:+	HG02559_2:4256380-4361242:+	105148	99.0850990984137	cis	LCRpair_AD	frw	HG02559_2	HG02559	AFR	1	AFR (n=57)
HG02559_2:1323626-1428656:-	HG02559_2:4533970-4638811:+	105151	99.0841741875969	cis	LCRpair_AD	rev	HG02559_2	HG02559	AFR	1	AFR (n=57)
HG02559_2:1713977-1818997:+	HG02559_2:4533970-4638811:+	105130	99.0830400456578	cis	LCRpair_AD	frw	HG02559_2	HG02559	AFR	1	AFR (n=57)
HG02559_2:936650-1041727:+	HG02559_2:4533970-4638811:+	105195	99.0341746280717	cis	LCRpair_AD	frw	HG02559_2	HG02559	AFR	1	AFR (n=57)
HG02587_1:1127180-1232017:+	HG02587_1:3658347-3763324:+	105067	99.1633909790895	cis	LCRpair_AD	frw	HG02587_1	HG02587	AFR	1	AFR (n=57)
HG02587_1:933896-1039057:+	HG02587_1:3658347-3763324:+	105292	99.0455115298408	cis	LCRpair_AD	frw	HG02587_1	HG02587	AFR	1	AFR (n=57)
HG02622_1:1125721-1230786:+	HG02622_1:3688708-3793722:-	105203	99.1682746689733	cis	LCRpair_AD	rev	HG02622_1	HG02622	AFR	1	AFR (n=57)
HG02622_1:932400-1037450:-	HG02622_1:3688708-3793722:-	105193	99.1349234264637	cis	LCRpair_AD	frw	HG02622_1	HG02622	AFR	1	AFR (n=57)
HG02666_1:1124796-1229866:+	HG02666_1:3571781-3676608:+	105152	99.1536062081558	cis	LCRpair_AD	frw	HG02666_1	HG02666	AFR	1	AFR (n=57)
HG02666_1:930888-1035905:-	HG02666_1:3571781-3676608:+	105140	99.1078561917443	cis	LCRpair_AD	rev	HG02666_1	HG02666	AFR	1	AFR (n=57)
HG02666_2:934488-1039364:-	HG02666_2:3457520-3562440:+	105042	99.2755278840845	cis	LCRpair_AD	rev	HG02666_2	HG02666	AFR	1	AFR (n=57)
HG02769_2:935999-1040865:-	HG02769_2:3579567-3684504:+	105026	99.2801782415783	cis	LCRpair_AD	rev	HG02769_2	HG02769	AFR	1	AFR (n=57)
HG02769_2:1129661-1234712:+	HG02769_2:3579567-3684504:+	105228	99.0287756110541	cis	LCRpair_AD	frw	HG02769_2	HG02769	AFR	1	AFR (n=57)
HG02886_2:938765-1043722:-	HG02886_2:3583546-3688496:+	105082	99.212995565368	cis	LCRpair_AD	rev	HG02886_2	HG02886	AFR	1	AFR (n=57)
HG02886_2:1132339-1237404:+	HG02886_2:3583546-3688496:+	105199	99.1178623370945	cis	LCRpair_AD	frw	HG02886_2	HG02886	AFR	1	AFR (n=57)
HG02953_1:933402-1038421:-	HG02953_1:3377779-3482614:+	105119	99.1552431054329	cis	LCRpair_AD	rev	HG02953_1	HG02953	AFR	1	AFR (n=57)
HG02953_2:1323096-1428167:-	HG02953_2:4161132-4265996:+	105177	99.0996130332677	cis	LCRpair_AD	rev	HG02953_2	HG02953	AFR	1	AFR (n=57)
HG02953_2:1711975-1817013:+	HG02953_2:4161132-4265996:+	105155	99.074699253483	cis	LCRpair_AD	frw	HG02953_2	HG02953	AFR	1	AFR (n=57)
HG02953_2:934454-1039513:-	HG02953_2:4161132-4265996:+	105176	99.0539666844147	cis	LCRpair_AD	rev	HG02953_2	HG02953	AFR	1	AFR (n=57)
HG02953_2:1518391-1623437:-	HG02953_2:4161132-4265996:+	105178	99.032116982639	cis	LCRpair_AD	rev	HG02953_2	HG02953	AFR	1	AFR (n=57)
HG02953_2:1128608-1233681:+	HG02953_2:4161132-4265996:+	105195	98.9923475450354	cis	LCRpair_AD	frw	HG02953_2	HG02953	AFR	1	AFR (n=57)
HG03009_1:1516539-1621537:-	HG03009_1:4159129-4264037:+	105193	99.0379587995399	cis	LCRpair_AD	rev	HG03009_1	HG03009	SAS	1	SAS (n=14)
HG03009_1:1710613-1815674:+	HG03009_1:4159129-4264037:+	105186	99.0340919894282	cis	LCRpair_AD	frw	HG03009_1	HG03009	SAS	1	SAS (n=14)
HG03009_1:937479-1042533:-	HG03009_1:4159129-4264037:+	105203	99.0275942701254	cis	LCRpair_AD	rev	HG03009_1	HG03009	SAS	1	SAS (n=14)
HG03009_1:1323064-1427486:-	HG03009_1:4159129-4264037:+	105047	98.7491313412092	cis	LCRpair_AD	rev	HG03009_1	HG03009	SAS	1	SAS (n=14)
HG03009_2:1128053-1232971:-	HG03009_2:3777205-3882109:+	105030	99.2773493287632	cis	LCRpair_AD	rev	HG03009_2	HG03009	SAS	1	SAS (n=14)
HG03009_2:1321683-1426741:+	HG03009_2:3777205-3882109:+	105174	99.0919809078289	cis	LCRpair_AD	frw	HG03009_2	HG03009	SAS	1	SAS (n=14)
HG03009_2:934691-1039701:-	HG03009_2:3777205-3882109:+	105185	99.0492941008699	cis	LCRpair_AD	rev	HG03009_2	HG03009	SAS	1	SAS (n=14)
HG03065_1:936658-1041723:-	HG03065_1:3965006-4069876:+	105146	99.2011108363609	cis	LCRpair_AD	rev	HG03065_1	HG03065	AFR	1	AFR (n=57)
HG03065_1:1323322-1428404:-	HG03065_1:3965006-4069876:+	105187	99.1729015943035	cis	LCRpair_AD	rev	HG03065_1	HG03065	AFR	1	AFR (n=57)
HG03065_1:1515844-1620907:-	HG03065_1:3965006-4069876:+	105184	99.0977715241862	cis	LCRpair_AD	rev	HG03065_1	HG03065	AFR	1	AFR (n=57)
HG03065_1:1130843-1235889:+	HG03065_1:3965006-4069876:+	105165	99.065278372082	cis	LCRpair_AD	frw	HG03065_1	HG03065	AFR	1	AFR (n=57)
HG03065_2:1134853-1239791:-	HG03065_2:3772945-3877765:+	104997	99.3037896320847	cis	LCRpair_AD	rev	HG03065_2	HG03065	AFR	1	AFR (n=57)
HG03065_2:941391-1046428:-	HG03065_2:3772945-3877765:+	105118	99.1247930896707	cis	LCRpair_AD	rev	HG03065_2	HG03065	AFR	1	AFR (n=57)
HG03065_2:1330928-1435975:+	HG03065_2:3772945-3877765:+	105139	99.0640961013515	cis	LCRpair_AD	frw	HG03065_2	HG03065	AFR	1	AFR (n=57)
HG03098_2:1217422-1322346:-	HG03098_2:3869164-3974090:+	105056	99.2242232713981	cis	LCRpair_AD	rev	HG03098_2	HG03098	AFR	1	AFR (n=57)
HG03098_2:935434-1040303:+	HG03098_2:3869164-3974090:+	105061	99.1243182532053	cis	LCRpair_AD	frw	HG03098_2	HG03098	AFR	1	AFR (n=57)
HG03098_2:1413544-1518595:+	HG03098_2:3869164-3974090:+	105195	99.0836066352963	cis	LCRpair_AD	frw	HG03098_2	HG03098	AFR	1	AFR (n=57)
HG03248_1:937018-1042029:-	HG03248_1:3967416-4072339:+	105163	99.1318239304698	cis	LCRpair_AD	rev	HG03248_1	HG03248	AFR	1	AFR (n=57)
HG03248_1:1324755-1429830:-	HG03248_1:3967416-4072339:+	105198	99.1197551284245	cis	LCRpair_AD	rev	HG03248_1	HG03248	AFR	1	AFR (n=57)
HG03248_1:1518764-1623782:-	HG03248_1:3967416-4072339:+	105187	99.0939945050244	cis	LCRpair_AD	rev	HG03248_1	HG03248	AFR	1	AFR (n=57)
HG03248_1:1131017-1236099:-	HG03248_1:3967416-4072339:+	105221	99.0828826945192	cis	LCRpair_AD	rev	HG03248_1	HG03248	AFR	1	AFR (n=57)
HG03248_2:1803449-1908421:-	HG03248_2:4252946-4357839:+	105134	99.0802214316967	cis	LCRpair_AD	rev	HG03248_2	HG03248	AFR	1	AFR (n=57)
HG03248_2:1218501-1323505:-	HG03248_2:4252946-4357839:+	105159	99.0737835087819	cis	LCRpair_AD	rev	HG03248_2	HG03248	AFR	1	AFR (n=57)
HG03248_2:1020740-1125797:+	HG03248_2:4252946-4357839:+	105194	99.0446223168622	cis	LCRpair_AD	frw	HG03248_2	HG03248	AFR	1	AFR (n=57)
HG03248_2:1412156-1517230:-	HG03248_2:4252946-4357839:+	105209	99.0400060831298	cis	LCRpair_AD	rev	HG03248_2	HG03248	AFR	1	AFR (n=57)
HG03248_2:1609036-1714067:-	HG03248_2:4252946-4357839:+	105199	99.0399148280877	cis	LCRpair_AD	rev	HG03248_2	HG03248	AFR	1	AFR (n=57)
HG03371_1:1155505-1260381:-	HG03371_1:3796893-3901798:-	104984	99.3189438390612	cis	LCRpair_AD	frw	HG03371_1	HG03371	AFR	1	AFR (n=57)
HG03371_1:1349231-1454280:+	HG03371_1:3796893-3901798:-	105187	99.0388546113113	cis	LCRpair_AD	rev	HG03371_1	HG03371	AFR	1	AFR (n=57)
HG03371_1:960213-1065240:-	HG03371_1:3796893-3901798:-	105204	98.9810273373636	cis	LCRpair_AD	frw	HG03371_1	HG03371	AFR	1	AFR (n=57)
HG03371_2:1127163-1232004:+	HG03371_2:3761902-3867164:+	105382	98.9144256134824	cis	LCRpair_AD	frw	HG03371_2	HG03371	AFR	1	AFR (n=57)
HG03371_2:933718-1038878:+	HG03371_2:3761902-3867164:+	105605	98.7699446048956	cis	LCRpair_AD	frw	HG03371_2	HG03371	AFR	1	AFR (n=57)
HG03371_2:1319983-1425119:+	HG03371_2:3761902-3867164:+	105595	98.7139542591979	cis	LCRpair_AD	frw	HG03371_2	HG03371	AFR	1	AFR (n=57)
HG03452_1:936314-1041340:-	HG03452_1:3383175-3488021:+	105151	99.095586347253	cis	LCRpair_AD	rev	HG03452_1	HG03452	AFR	1	AFR (n=57)
HG03452_2:930894-1035832:-	HG03452_2:3383975-3488903:+	105057	99.2347011622262	cis	LCRpair_AD	rev	HG03452_2	HG03452	AFR	1	AFR (n=57)
HG03456_1:1519227-1624264:-	HG03456_1:3972036-4076890:+	105164	99.1090106880682	cis	LCRpair_AD	rev	HG03456_1	HG03456	AFR	1	AFR (n=57)
HG03456_1:1129490-1234510:-	HG03456_1:3972036-4076890:+	105160	99.0785469760365	cis	LCRpair_AD	rev	HG03456_1	HG03456	AFR	1	AFR (n=57)
HG03456_1:934690-1039721:+	HG03456_1:3972036-4076890:+	105162	99.0728590175158	cis	LCRpair_AD	frw	HG03456_1	HG03456	AFR	1	AFR (n=57)
HG03456_1:1324286-1429298:-	HG03456_1:3972036-4076890:+	105147	99.045146318963	cis	LCRpair_AD	rev	HG03456_1	HG03456	AFR	1	AFR (n=57)
HG03471_vrk1.0_1:1131561-1236670:-	HG03471_vrk1.0_1:3886796-3991790:-	105184	99.2593930635838	cis	LCRpair_AD	frw	HG03471_vrk1.0_1	HG03471_vrk1.0	AFR	1	AFR (n=57)
HG03471_vrk1.0_1:1521156-1626187:+	HG03471_vrk1.0_1:3886796-3991790:-	105157	99.1631560428692	cis	LCRpair_AD	rev	HG03471_vrk1.0_1	HG03471_vrk1.0	AFR	1	AFR (n=57)
HG03471_vrk1.0_1:936268-1041194:-	HG03471_vrk1.0_1:3886796-3991790:-	105166	99.0652872601411	cis	LCRpair_AD	frw	HG03471_vrk1.0_1	HG03471_vrk1.0	AFR	1	AFR (n=57)
HG03516_1:1516468-1621542:+	HG03516_1:4159152-4264070:+	105176	99.1414391115844	cis	LCRpair_AD	frw	HG03516_1	HG03516	AFR	1	AFR (n=57)
HG03516_1:1126121-1231168:-	HG03516_1:4159152-4264070:+	105193	99.0940461817802	cis	LCRpair_AD	rev	HG03516_1	HG03516	AFR	1	AFR (n=57)
HG03516_1:931023-1036067:-	HG03516_1:4159152-4264070:+	105221	99.0277606181276	cis	LCRpair_AD	rev	HG03516_1	HG03516	AFR	1	AFR (n=57)
HG03516_2:1324140-1429218:+	HG03516_2:3959639-4064554:+	105216	99.0438716545012	cis	LCRpair_AD	frw	HG03516_2	HG03516	AFR	1	AFR (n=57)
HG03516_2:935256-1038864:-	HG03516_2:3959639-4064554:+	105190	97.7317235478658	cis	LCRpair_AD	rev	HG03516_2	HG03516	AFR	1	AFR (n=57)
HG03683_1:1711779-1816826:+	HG03683_1:4159036-4263939:+	105169	99.1432836672403	cis	LCRpair_AD	frw	HG03683_1	HG03683	SAS	1	SAS (n=14)
HG03683_1:1126777-1231832:-	HG03683_1:4159036-4263939:+	105196	99.0788623141564	cis	LCRpair_AD	rev	HG03683_1	HG03683	SAS	1	SAS (n=14)
HG03683_1:933137-1038189:-	HG03683_1:4159036-4263939:+	105209	99.03715461605	cis	LCRpair_AD	rev	HG03683_1	HG03683	SAS	1	SAS (n=14)
HG03683_1:1322353-1426433:-	HG03683_1:4159036-4263939:+	105159	98.1304500803545	cis	LCRpair_AD	rev	HG03683_1	HG03683	SAS	1	SAS (n=14)
HG03683_2:1129156-1234141:+	HG03683_2:3578175-3683051:+	105139	99.04887815178	cis	LCRpair_AD	frw	HG03683_2	HG03683	SAS	1	SAS (n=14)
HG03683_2:934857-1039936:-	HG03683_2:3578175-3683051:+	105199	99.0465688837346	cis	LCRpair_AD	rev	HG03683_2	HG03683	SAS	1	SAS (n=14)
HG03732_1:1324111-1429021:-	HG03732_1:3968030-4072917:+	105042	99.2003198720512	cis	LCRpair_AD	rev	HG03732_1	HG03732	SAS	1	SAS (n=14)
HG03732_1:937282-1042307:-	HG03732_1:3968030-4072917:+	105158	99.0785294509215	cis	LCRpair_AD	rev	HG03732_1	HG03732	SAS	1	SAS (n=14)
HG03732_1:1130671-1235717:-	HG03732_1:3968030-4072917:+	105191	99.0474470249356	cis	LCRpair_AD	rev	HG03732_1	HG03732	SAS	1	SAS (n=14)
HG03732_1:1517995-1623040:+	HG03732_1:3968030-4072917:+	105176	99.0197383433483	cis	LCRpair_AD	frw	HG03732_1	HG03732	SAS	1	SAS (n=14)
HG03732_2:1134879-1239880:+	HG03732_2:3593196-3698111:+	105184	98.9732278673563	cis	LCRpair_AD	frw	HG03732_2	HG03732	SAS	1	SAS (n=14)
HG03807_1:931585-1036646:-	HG03807_1:3575975-3680882:+	105198	99.0769786497842	cis	LCRpair_AD	rev	HG03807_1	HG03807	SAS	1	SAS (n=14)
HG03807_1:1125261-1230307:+	HG03807_1:3575975-3680882:+	105216	98.9801931265207	cis	LCRpair_AD	frw	HG03807_1	HG03807	SAS	1	SAS (n=14)
HG03807_2:1019425-1124495:+	HG03807_2:3474493-3579415:+	105217	98.9592936502656	cis	LCRpair_AD	frw	HG03807_2	HG03807	SAS	1	SAS (n=14)
HG04217_1:1133624-1238524:-	HG04217_1:3781111-3887826:+	106848	97.6124962563642	cis	LCRpair_AD	rev	HG04217_1	HG04217	SAS	1	SAS (n=14)
HG04217_1:1327650-1432714:+	HG04217_1:3781111-3887826:+	107052	97.3629637932967	cis	LCRpair_AD	frw	HG04217_1	HG04217	SAS	1	SAS (n=14)
HG04217_1:937822-1042789:+	HG04217_1:3781111-3887826:+	106984	97.3388544081358	cis	LCRpair_AD	frw	HG04217_1	HG04217	SAS	1	SAS (n=14)
HG04217_2:937377-1042221:+	HG04217_2:3388000-3492893:+	104988	99.3151598277898	cis	LCRpair_AD	frw	HG04217_2	HG04217	SAS	1	SAS (n=14)
NA12329_1:938291-1043323:+	NA12329_1:3389946-3494843:+	105192	99.0037265191269	cis	LCRpair_AD	frw	NA12329_1	NA12329	EUR	1	EUR (n=16)
NA12329_2:933046-1037897:-	NA12329_2:3778547-3883431:+	105005	99.1943240798057	cis	LCRpair_AD	rev	NA12329_2	NA12329	EUR	1	EUR (n=16)
NA12329_2:1323364-1428396:+	NA12329_2:3778547-3883431:+	105184	99.0416793428658	cis	LCRpair_AD	frw	NA12329_2	NA12329	EUR	1	EUR (n=16)
NA18534_1:941598-1046634:+	NA18534_1:3389666-3494706:+	105175	99.2450677442358	cis	LCRpair_AD	frw	NA18534_1	NA18534	EAS	1	EAS (n=18)
NA18534_2:938761-1043802:+	NA18534_2:3383961-3488929:+	105224	98.9736181859652	cis	LCRpair_AD	frw	NA18534_2	NA18534	EAS	1	EAS (n=18)
NA18906_1:933927-1038956:-	NA18906_1:3300957-3405915:-	105185	99.0816181014403	cis	LCRpair_AD	frw	NA18906_1	NA18906	AFR	1	AFR (n=57)
NA18939_1:937041-1042092:+	NA18939_1:3388464-3495251:+	107083	97.2712755526087	cis	LCRpair_AD	frw	NA18939_1	NA18939	EAS	1	EAS (n=18)
NA18939_2:939064-1044118:+	NA18939_2:3387795-3494622:+	107001	97.5056307884973	cis	LCRpair_AD	frw	NA18939_2	NA18939	EAS	1	EAS (n=18)
NA19238_2:965527-1070555:-	NA19238_2:3615080-3720021:+	105208	99.0476009428941	cis	LCRpair_AD	rev	NA19238_2	NA19238	AFR	1	AFR (n=57)
NA19238_2:1160067-1265063:-	NA19238_2:3615080-3720021:+	105194	99.0265604502158	cis	LCRpair_AD	rev	NA19238_2	NA19238	AFR	1	AFR (n=57)
NA19239_1:937534-1042607:+	NA19239_1:3393066-3500053:+	107294	97.1042183160289	cis	LCRpair_AD	frw	NA19239_1	NA19239	AFR	1	AFR (n=57)
NA19239_2:938410-1043547:+	NA19239_2:3292698-3397611:-	105263	99.0062985094478	cis	LCRpair_AD	rev	NA19239_2	NA19239	AFR	1	AFR (n=57)
NA19240_2:936521-1041568:-	NA19240_2:3778230-3883132:+	105204	99.0238013763735	cis	LCRpair_AD	rev	NA19240_2	NA19240	AFR	1	AFR (n=57)
NA19240_2:1130669-1235733:+	NA19240_2:3778230-3883132:+	105218	98.9906669961413	cis	LCRpair_AD	frw	NA19240_2	NA19240	AFR	1	AFR (n=57)
NA19317_1:1221362-1326269:-	NA19317_1:4061186-4166115:+	105060	99.2347230154198	cis	LCRpair_AD	rev	NA19317_1	NA19317	AFR	1	AFR (n=57)
NA19317_1:939468-1044343:+	NA19317_1:4061186-4166115:+	105063	99.1595518879149	cis	LCRpair_AD	frw	NA19317_1	NA19317	AFR	1	AFR (n=57)
NA19317_1:1611386-1716528:+	NA19317_1:4061186-4166115:+	105270	99.0396124251924	cis	LCRpair_AD	frw	NA19317_1	NA19317	AFR	1	AFR (n=57)
NA19317_2:963472-1068498:-	NA19317_2:3610768-3715674:+	105183	99.012197788616	cis	LCRpair_AD	rev	NA19317_2	NA19317	AFR	1	AFR (n=57)
NA19317_2:1158060-1263057:-	NA19317_2:3610768-3715674:+	105173	99.0111530525895	cis	LCRpair_AD	rev	NA19317_2	NA19317	AFR	1	AFR (n=57)
NA19384_1:1126435-1231328:+	NA19384_1:3953875-4058815:+	105042	99.2793358846937	cis	LCRpair_AD	frw	NA19384_1	NA19384	AFR	1	AFR (n=57)
NA19384_1:1319443-1424283:+	NA19384_1:3953875-4058815:+	105030	99.262115586023	cis	LCRpair_AD	frw	NA19384_1	NA19384	AFR	1	AFR (n=57)
NA19384_1:1512253-1617390:+	NA19384_1:3953875-4058815:+	105262	99.0423894662841	cis	LCRpair_AD	frw	NA19384_1	NA19384	AFR	1	AFR (n=57)
NA19384_1:933922-1038910:-	NA19384_1:3953875-4058815:+	105183	99.0302615441659	cis	LCRpair_AD	rev	NA19384_1	NA19384	AFR	1	AFR (n=57)
NA19384_2:1130558-1235506:-	NA19384_2:3594818-3699741:+	105084	99.2444139926154	cis	LCRpair_AD	rev	NA19384_2	NA19384	AFR	1	AFR (n=57)
NA19384_2:934378-1039384:-	NA19384_2:3594818-3699741:+	105185	99.1034843371203	cis	LCRpair_AD	rev	NA19384_2	NA19384	AFR	1	AFR (n=57)
NA19650_1:1316402-1421473:-	NA19650_1:3979249-4084110:+	105202	99.0294861314424	cis	LCRpair_AD	rev	NA19650_1	NA19650	AMR	1	AMR (n=29)
NA19650_1:1122497-1227537:+	NA19650_1:3979249-4084110:+	105169	99.0120662932994	cis	LCRpair_AD	frw	NA19650_1	NA19650	AMR	1	AMR (n=29)
NA19650_1:1510272-1615351:+	NA19650_1:3979249-4084110:+	105192	99.0018252338581	cis	LCRpair_AD	frw	NA19650_1	NA19650	AMR	1	AMR (n=29)
NA19650_2:935600-1040690:+	NA19650_2:3385148-3490251:+	105264	99.1953564371485	cis	LCRpair_AD	frw	NA19650_2	NA19650	AMR	1	AMR (n=29)
NA19705_1:934105-1039123:-	NA19705_1:3388915-3493799:+	105150	99.1402757964812	cis	LCRpair_AD	rev	NA19705_1	NA19705	AFR	1	AFR (n=57)
NA19836_1:1020100-1124962:-	NA19836_1:3472968-3577884:+	105009	99.3695778457085	cis	LCRpair_AD	rev	NA19836_1	NA19836	AFR	1	AFR (n=57)
NA19983_2:1131651-1236706:-	NA19983_2:3783417-3888273:+	105192	99.026541942353	cis	LCRpair_AD	rev	NA19983_2	NA19983	AFR	1	AFR (n=57)
NA19983_2:937678-1042762:+	NA19983_2:3783417-3888273:+	105198	98.9952280461606	cis	LCRpair_AD	frw	NA19983_2	NA19983	AFR	1	AFR (n=57)
NA19983_2:1325292-1430378:+	NA19983_2:3783417-3888273:+	105204	98.9772252005627	cis	LCRpair_AD	frw	NA19983_2	NA19983	AFR	1	AFR (n=57)
NA20509_1:2198920-2303991:+	NA20509_1:4657329-4762412:+	105231	99.188452072108	cis	LCRpair_AD	frw	NA20509_1	NA20509	EUR	1	EUR (n=16)
NA20509_1:1613557-1718593:+	NA20509_1:4657329-4762412:+	105208	99.1749676830659	cis	LCRpair_AD	frw	NA20509_1	NA20509	EUR	1	EUR (n=16)
NA20509_1:1808327-1913386:-	NA20509_1:4657329-4762412:+	105231	99.1703965561479	cis	LCRpair_AD	rev	NA20509_1	NA20509	EUR	1	EUR (n=16)
NA20509_1:1222964-1328023:-	NA20509_1:4657329-4762412:+	105231	99.1703965561479	cis	LCRpair_AD	rev	NA20509_1	NA20509	EUR	1	EUR (n=16)
NA20509_1:1028217-1133230:+	NA20509_1:4657329-4762412:+	105199	99.1644407266229	cis	LCRpair_AD	frw	NA20509_1	NA20509	EUR	1	EUR (n=16)
NA20509_2:1515067-1620123:-	NA20509_2:3990860-4095713:+	105168	99.1023885592576	cis	LCRpair_AD	rev	NA20509_2	NA20509	EUR	1	EUR (n=16)
NA20509_2:932991-1038051:-	NA20509_2:3990860-4095713:+	105164	99.0757293370355	cis	LCRpair_AD	rev	NA20509_2	NA20509	EUR	1	EUR (n=16)
NA20509_2:1321829-1426885:-	NA20509_2:3990860-4095713:+	105186	99.0664156826954	cis	LCRpair_AD	rev	NA20509_2	NA20509	EUR	1	EUR (n=16)
NA20509_2:1127958-1232936:+	NA20509_2:3990860-4095713:+	105116	99.0600860002283	cis	LCRpair_AD	frw	NA20509_2	NA20509	EUR	1	EUR (n=16)
NA20847_1:938500-1043515:-	NA20847_1:3582545-3687479:+	105203	99.0218910107126	cis	LCRpair_AD	rev	NA20847_1	NA20847	SAS	1	SAS (n=14)
NA20847_1:1132244-1237310:+	NA20847_1:3582545-3687479:+	105216	98.9697384428224	cis	LCRpair_AD	frw	NA20847_1	NA20847	SAS	1	SAS (n=14)
NA24385_1:1323541-1428412:-	NA24385_1:3780492-3885382:+	105021	99.2906180668628	cis	LCRpair_AD	rev	NA24385_1	NA24385	EUR	1	EUR (n=16)
NA24385_1:935573-1040599:-	NA24385_1:3780492-3885382:+	105174	99.0615551372012	cis	LCRpair_AD	rev	NA24385_1	NA24385	EUR	1	EUR (n=16)
NA24385_1:1129609-1234675:+	NA24385_1:3780492-3885382:+	105194	99.0579310607069	cis	LCRpair_AD	frw	NA24385_1	NA24385	EUR	1	EUR (n=16)
NA24385_2:1132477-1237399:-	NA24385_2:3969986-4074839:+	105055	99.1404502403503	cis	LCRpair_AD	rev	NA24385_2	NA24385	EUR	1	EUR (n=16)
NA24385_2:939117-1044133:-	NA24385_2:3969986-4074839:+	105156	99.0594925634296	cis	LCRpair_AD	rev	NA24385_2	NA24385	EUR	1	EUR (n=16)
NA24385_2:1522756-1627719:+	NA24385_2:3969986-4074839:+	105108	99.0371808045058	cis	LCRpair_AD	frw	NA24385_2	NA24385	EUR	1	EUR (n=16)
HG00621_2:1-0	HG00621_2:3186516-3293439:+	0	0	cis	LCRpair_AD	none	HG00621_2	HG00621	EAS	0	EAS (n=18)
HG01505_2:1-0	HG01505_2:3281673-3386581:+	0	0	cis	LCRpair_AD	none	HG01505_2	HG01505	EUR	0	EUR (n=16)
HG02018_1:1-0	HG02018_1:3192440-3297387:+	0	0	cis	LCRpair_AD	none	HG02018_1	HG02018	EAS	0	EAS (n=18)
HG03456_2:1-0	HG03456_2:3275845-3380703:+	0	0	cis	LCRpair_AD	none	HG03456_2	HG03456	AFR	0	AFR (n=57)
NA19705_2:1-0	NA19705_2:3190466-3295388:+	0	0	cis	LCRpair_AD	none	NA19705_2	NA19705	AFR	0	AFR (n=57)
NA20847_2:1-0	NA20847_2:3283213-3388093:+	0	0	cis	LCRpair_AD	none	NA20847_2	NA20847	SAS	0	SAS (n=14)
